# Supplementary material for: Genome wide interactions of wild-type and activator bypass forms of σ54
Source: Nucleic Acids Res. 2015 Jun 16;43(15):7280–91. doi: 10.1093/nar/gkv597 (PMC4551910; doi:10.1093/nar/gkv597)
Supplement: SUPPLEMENTARY DATA [file supp_gkv597_nar-01035-v-2015-File014.xlsx]

## Sheet: 42C
				wildtype s54 (pspA-WTRS)			s54DRI (pspA-SABRS)			no s54 (pspA-DRRS)
Feature ID	Gene length	Chromosome region start	Chromosome region end	Unique gene reads	Total gene reads	RPKM	Unique gene reads	Total gene reads	RPKM	Unique gene reads	Total gene reads	RPKM
aaaD	409	580477	580885	86	150	25.1911	52	103	18.4805	32	59	14.2516
aaaE	1234	1203527	1204760	21	21	1.16891	20	20	1.18937	21	21	1.68128
aaeA	1033	3386216	3387248	399	429	28.5257	292	315	22.3775	241	270	25.8226
aaeB	2068	3384243	3386310	298	298	9.89793	194	200	7.09709	151	152	7.26154
aaeR	1030	3387442	3388471	1321	1321	88.0936	748	748	53.2924	546	546	52.371
aaeX	304	3387156	3387459	116	143	32.3103	84	99	23.8981	36	48	15.5992
aas	2260	2971877	2974136	1046	1075	32.6722	1420	1470	47.732	1108	1157	50.5779
aat	805	925951	926755	450	479	40.8713	741	775	70.6491	501	525	64.4316
abgA	1411	1401279	1402689	48	48	2.33665	48	49	2.54841	40	41	2.87073
abgB	1546	1399834	1401379	131	135	5.99795	96	103	4.8891	103	106	6.7738
abgR	1009	1402665	1403673	201	201	13.6831	216	216	15.7095	137	137	13.4142
abgT	1627	1398271	1399897	128	133	5.61491	182	187	8.43441	139	146	8.86546
abrB	1147	745946	747092	228	228	13.6537	237	237	15.163	172	172	14.815
accA	1060	208521	209580	3306	3353	217.273	5542	5664	392.119	4038	4125	384.462
accB	571	3403358	3403928	1426	1500	180.44	3676	3861	496.209	2517	2697	466.639
accC	1450	3403839	3405288	3126	3185	150.876	9953	10162	514.295	6972	7176	488.934
accD	1015	2431034	2432048	4916	4916	332.678	7579	7579	547.957	5552	5552	540.405
aceA	1405	4215032	4216436	35030	35422	1731.71	116181	117710	6148.06	86233	87495	6152.37
aceB	1702	4213401	4215102	53961	54450	2197.44	106252	107359	4628.92	79581	80509	4673.27
aceE	2764	122917	125680	20967	21009	522.091	22162	22208	589.62	15562	15595	557.421
aceF	1993	125595	127587	14467	14509	500.045	14159	14213	523.334	10440	10476	519.307
aceK	1837	4216519	4218355	91658	92090	3443.36	306953	307321	12276.8	212759	213070	11459.1
ackA	1303	2411392	2412694	4957	4957	261.308	4668	4668	262.898	3229	3230	244.903
acnA	2776	1333755	1336530	3230	3230	79.9211	3742	3742	98.9203	2985	2985	106.233
acnB	2698	131515	134212	38500	38500	980.161	37459	37463	1018.97	31422	31425	1150.72
acpH	682	423561	424242	357	376	37.8688	563	589	63.377	343	358	51.8602
acpP	337	1150738	1151074	29137	29137	5938.73	42889	42890	9339.57	40923	40923	11997
acpS	481	2698640	2699120	951	1065	152.084	1352	1469	224.118	945	1030	211.557
acpT	688	3610892	3611579	327	327	32.6466	439	440	46.9316	356	358	51.408
acrA	1294	483650	484943	3980	4007	212.698	3365	3388	192.137	2474	2493	190.337
acrB	3250	480478	483727	13488	13563	286.649	8925	8999	203.194	6406	6482	197.043
acrD	3214	2585517	2588730	767	767	16.3919	744	744	16.9874	522	522	16.0458
acrE	1258	3411786	3413043	79	79	4.31345	52	54	3.15003	37	37	2.90574
acrF	3205	3412955	3416159	427	431	9.23693	387	389	8.90682	264	266	8.19954
acrR	748	484885	485632	1658	1670	153.353	1901	1919	188.267	1195	1209	159.684
acs	2059	4283436	4285494	780	780	26.0206	1639	1639	58.4149	1167	1167	55.9951
actP	1750	4281276	4283025	190	194	7.61452	189	192	8.05126	146	147	8.2988
ada	1165	2307363	2308527	290	294	17.334	256	259	16.3145	138	139	11.7876
add	1102	1700157	1701258	1042	1042	64.9478	440	440	29.3003	267	267	23.9368
ade	1867	3841887	3843753	248	248	9.12401	268	268	10.534	247	247	13.0704
adhE	2776	1294669	1297444	1986	1986	49.1404	14761	14761	390.209	10058	10058	357.955
adhP	1111	1550852	1551962	413	413	25.5338	721	721	47.6236	466	466	41.4388
adiA	2368	4336277	4338644	294	294	8.52794	346	346	10.7225	213	213	8.88656
adiC	1438	4333717	4335154	64	64	3.05703	83	83	4.23565	46	46	3.16035
adiY	862	4335191	4336052	17	17	1.35463	17	17	1.44725	8	8	0.916893
adk	745	496299	497043	4262	4262	392.949	3312	3312	326.238	3038	3038	402.872
adrA	1216	402827	404042	255	255	14.4041	370	370	22.329	274	274	22.2614
adrB	1699	1896351	1898049	249	249	10.0666	288	288	12.4394	191	191	11.1065
aegA	2080	2581568	2583647	364	366	12.0864	314	316	11.1487	220	221	10.497
aer	1621	3215578	3217198	266	266	11.2714	348	348	15.7542	293	293	17.8575
aes	1060	498238	499297	176	176	11.4047	154	154	10.6614	94	94	8.76108
afuB	448	278038	278485	138	164	25.1446	117	136	22.2773	95	105	23.1551
afuC	1147	276980	278126	198	200	11.9769	112	115	7.35759	81	83	7.14909
agaA	655	3278993	3279647	34	35	3.67033	45	46	5.15368	23	24	3.61998
agaB	577	3282092	3282668	21	21	2.4999	31	32	4.06982	15	15	2.56833
agaC	904	3282607	3283510	42	43	3.26722	47	48	3.89649	30	31	3.38789
agaD	892	3283400	3284291	51	57	4.38923	88	94	7.73328	45	50	5.53785
agaI	856	3284192	3285047	48	49	3.93189	48	57	4.88655	47	51	5.88616
agaR	910	3275878	3276787	2164	2164	163.341	1616	1616	130.317	1254	1254	136.142
agaS	1255	3279898	3281152	101	105	5.74678	43	44	2.57282	39	39	3.07013
agaV	574	3278139	3278712	24	25	2.99162	30	32	4.09109	22	24	4.13081
agaW	475	3278623	3279097	15	17	2.45829	23	26	4.0168	15	17	3.53583
agp	1342	1064708	1066049	214	214	10.9532	397	397	21.709	308	308	22.6743
ahpC	664	638068	638731	38391	38391	3971.37	48005	48005	5305.41	31638	31638	4707.35
ahpF	1666	638876	640541	6541	6542	269.721	5693	5693	250.765	3914	3914	232.103
aidB	1726	4412198	4413923	217	217	8.6357	185	185	7.8656	164	164	9.38726
ais	703	2363040	2363742	81	81	7.91422	135	135	14.0922	91	91	12.7886
alaA	1318	2405483	2406800	1104	1104	57.535	6499	6499	361.853	4367	4367	327.343
alaC	1339	2495079	2496417	2875	2875	147.481	1105	1105	60.5595	850	850	62.7154
alaE	550	2797086	2797635	503	503	62.818	82	82	10.9409	45	45	8.08324
alaS	2731	2817403	2820133	17308	17308	435.315	20515	20515	551.253	15280	15282	552.833
alaT	176	4035183	4035358	0	24489	9557.34	0	3219	1342.18	0	2546	1429.16
alaU	176	3424980	3425155	0	24529	9572.95	0	3233	1348.01	0	2589	1453.3
alaV	176	225400	225575	0	24345	9501.14	0	3186	1328.42	0	2631	1476.88
alaW	176	2516178	2516353	8841	23502	9172.14	5425	8419	3510.34	3952	6051	3396.65
alaX	176	2516063	2516238	10207	28637	11176.2	4954	8433	3516.17	3826	6250	3508.35
aldA	1540	1486156	1487695	536	536	23.9069	1634	1634	77.8632	1312	1312	84.1684
aldB	1639	3752996	3754634	54	54	2.26305	140	140	6.2683	65	65	3.91805
alkA	949	2144716	2145664	125	125	9.04737	110	110	8.50604	88	88	9.1612
alkB	751	2306713	2307463	119	123	11.2498	116	121	11.8235	69	72	9.47171
allA	583	531575	532157	54	54	6.36215	61	61	7.67825	53	53	8.98138
allB	1462	538271	539732	143	143	6.71842	197	197	9.88826	109	109	7.36572
allC	1336	543281	544616	233	240	12.3391	196	200	10.9856	99	105	7.76459
allD	1150	544538	545687	33	33	1.97104	32	32	2.04199	17	17	1.46045
allR	916	532135	533050	5189	5189	389.105	5689	5689	455.765	4302	4302	463.992
allS	1027	530519	531545	44	44	2.9428	36	36	2.57237	28	28	2.69354
alpA	313	2756566	2756878	5	6	1.3167	16	22	5.15798	7	10	3.1564
alr	1180	4263705	4264884	1473	1476	85.9178	1082	1088	67.6625	880	880	73.6778
alsA	1633	4307471	4309103	94	105	4.41654	112	130	5.84195	68	80	4.83994
alsB	1036	4309130	4310165	89	89	5.90077	130	130	9.20841	86	86	8.20115
alsC	1081	4306512	4307592	56	70	4.44786	60	74	5.02351	30	40	3.6557
alsE	796	4305806	4306601	61	67	5.7815	63	71	6.54555	50	54	6.70219
alsK	1030	4304893	4305922	95	98	6.53533	102	106	7.55213	68	72	6.90607
alx	1066	3236502	3237567	645	645	41.5605	538	538	37.0362	372	372	34.4764
amiA	970	2550274	2551243	1954	1995	141.27	1489	1518	114.842	974	994	101.24
amiB	1438	4393988	4395425	1679	1721	82.2054	1177	1198	61.1363	894	906	62.2451
amiC	1354	2945779	2947132	1372	1372	69.6008	1014	1014	54.9566	801	801	58.4453
amiD	931	904036	904966	789	828	61.0885	776	809	63.7676	497	525	55.7116
amn	1555	2052985	2054539	3101	3101	136.978	4296	4296	202.738	2742	2742	174.21
ampC	1234	4375834	4377067	266	266	14.8063	280	280	16.6511	200	201	16.0922
ampD	652	118633	119284	464	523	55.0976	283	323	36.3543	222	251	38.0331
ampE	955	119181	120135	712	724	52.0731	501	516	39.6504	365	377	39.0008
ampG	1576	451294	452869	781	795	34.6489	1116	1129	52.5701	735	737	46.2005
ampH	1258	394354	395611	786	786	42.9161	1349	1349	78.6923	929	929	72.9577
amtB	1387	472090	473476	236	236	11.6873	141	141	7.46008	97	97	6.90925
amyA	1588	2004080	2005667	369	369	15.9608	593	593	27.4034	435	435	27.0629
anmK	1210	1716517	1717726	479	479	27.1912	524	524	31.7795	415	415	33.8843
ansA	1117	1848784	1849900	671	686	42.1842	1213	1242	81.5961	835	849	75.0914
ansB	1147	3097704	3098850	299	299	17.9055	188	188	12.0281	153	153	13.1784
ansP	1600	1522505	1524104	603	603	25.8867	511	511	23.437	392	392	24.2048
apaG	478	51229	51706	999	1100	158.068	1471	1614	247.786	974	1066	220.326
apaH	943	50380	51322	432	440	32.0494	788	807	62.8004	586	598	62.6506
apbE	1156	2308501	2309656	573	573	34.0467	536	536	34.0258	337	337	28.801
aphA	814	4267337	4268150	374	374	31.5592	232	232	20.9153	180	180	21.8466
appA	1399	1039740	1041138	280	280	13.7473	322	322	16.8904	283	283	19.985
appB	1237	1038419	1039655	159	168	9.32864	205	212	12.5767	133	137	10.9417
appC	1645	1036863	1038507	130	132	5.51171	169	173	7.71758	133	137	8.22793
appY	850	582804	583653	835	835	67.4755	1304	1304	112.58	842	842	97.8654
apt	652	490536	491187	933	933	98.2908	1658	1659	186.724	1275	1275	193.196
aqpZ	796	914575	915370	112	112	9.66459	88	88	8.11279	79	79	9.80505
araA	1603	66835	68437	0	0	0	0	0	0	0	0	0
araB	1801	68348	70148	2247	2247	85.6975	2206	2206	89.8861	493	493	27.0439
araC	979	70287	71265	77605	77612	5445.34	94329	94332	7070.94	46752	46753	4718.05
araD	796	65855	66650	24	24	2.07098	23	26	2.39696	25	26	3.22698
araE	1519	2978786	2980304	576	576	26.0461	481	481	23.2374	410	410	26.6662
araF	1090	1983163	1984252	70	70	4.41113	52	52	3.50088	27	27	2.44722
araG	1615	1981579	1983193	515	520	22.1161	519	525	23.8555	351	355	21.7166
araH	1087	1980578	1981664	169	171	10.8055	156	156	10.5316	108	110	9.99767
araJ	1285	410521	411805	639	639	34.1567	711	711	40.6039	488	488	37.5191
arcA	817	4637613	4638429	9470	9860	828.96	6494	6779	608.898	4692	4875	589.506
arcB	2437	3348711	3351147	10	10	0.281853	11	11	0.331236	9	9	0.364857
arcZ	221	3348499	3348719	2414	2415	750.591	2507	2507	832.459	1747	1747	780.974
arfA	319	3436453	3436771	377	379	81.607	797	797	183.345	660	661	204.714
argA	1432	2947164	2948595	1659	1659	79.576	7542	7542	386.495	4758	4758	328.259
argB	877	4153936	4154812	492	502	39.3172	1199	1231	103.005	833	845	95.1904
argC	1105	4152924	4154028	676	690	42.8909	2209	2257	149.889	1405	1428	127.674
argD	1321	3486982	3488302	486	486	25.2704	3050	3051	169.489	2285	2285	170.891
argE	1252	4151719	4152970	1609	1611	88.3832	2385	2389	140.027	1475	1478	116.629
argF	1105	288525	289629	173	176	10.9403	625	631	41.9052	470	476	42.5579
argG	1444	3316559	3318002	1542	1542	73.3493	4516	4516	229.503	3519	3519	240.762
argH	1474	4154773	4156246	1530	1531	71.3438	3609	3612	179.825	2653	2655	177.952
argI	1105	4475330	4476434	397	398	24.74	1229	1236	82.0837	871	871	77.8739
argK	1096	3060909	3062004	50	52	3.2589	49	50	3.34781	25	25	2.25354
argO	736	3066195	3066930	677	677	63.1814	614	614	61.2197	385	385	51.6796
argP	994	3057675	3058668	851	1359	93.91	1003	1379	101.807	713	1000	99.3915
argQ	177	2815806	2815982	507	1745	677.175	472	953	395.112	300	606	338.248
argR	571	3382625	3383195	1602	1602	192.71	1898	1898	243.928	1586	1586	274.412
argS	1834	1957986	1959819	2301	2301	86.1779	3755	3755	150.249	2734	2734	147.277
argT	883	2425031	2425913	1636	1636	127.263	7196	7196	598.042	4919	4919	550.366
argU	177	563846	564022	4550	5613	2178.21	1350	1533	635.579	597	716	399.646
argV	177	2816495	2816671	1046	4104	1592.62	869	1558	645.944	695	1190	664.216
argW	175	2464231	2464405	1720	1720	675.101	667	667	279.698	440	440	248.399
argX	177	3980298	3980474	5159	5748	2230.6	8365	8482	3516.62	7187	7269	4057.3
argY	177	2816220	2816396	781	2745	1065.24	1582	3212	1331.69	1130	2341	1306.66
argZ	177	2816081	2816257	370	1315	510.307	501	1038	430.353	372	780	435.369
ariR	367	1215492	1215858	220	221	41.3623	341	343	68.585	262	267	71.8755
arnA	2083	2365961	2368043	496	500	16.4877	561	571	20.1163	414	421	19.9677
arnB	1240	2363850	2365089	191	195	10.8017	246	251	14.8543	153	153	12.1901
arnC	1069	2364993	2366061	68	68	4.36928	146	152	10.4344	97	99	9.14941
arnD	991	2367940	2368930	166	171	11.8523	173	186	13.7734	114	126	12.5612
arnE	436	2370479	2370914	44	51	8.03456	33	45	7.57403	20	24	5.43827
arnF	487	2370814	2371300	128	135	19.0407	56	59	8.89045	41	43	8.72319
arnT	1753	2368830	2370582	138	143	5.60316	178	186	7.78631	137	146	8.22824
aroA	1384	957935	959318	1823	1823	90.4751	7850	7851	416.284	5705	5708	407.459
aroB	1189	3515420	3516608	6038	6038	348.811	5509	5509	340.01	4007	4008	333.029
aroC	1186	2444410	2445595	4892	5050	292.473	5122	5275	326.391	3473	3598	299.718
aroD	859	1772610	1773468	681	693	55.4139	678	691	59.0318	538	553	63.6016
aroE	919	3428042	3428960	660	676	50.5254	419	430	34.3363	314	326	35.046
aroF	1171	2738102	2739272	8684	8774	514.659	4455	4534	284.136	3195	3245	273.775
aroG	1153	784756	785908	16392	16392	976.52	12904	12905	821.353	9480	9482	812.468
aroH	1147	1786359	1787505	1463	1463	87.6112	3301	3301	211.195	2353	2353	202.672
aroK	622	3516565	3517186	4949	4949	546.52	5955	5958	702.928	4829	4829	767.013
aroL	625	405529	406153	2429	2434	267.497	2392	2393	280.972	1835	1837	290.379
aroM	778	406552	407329	722	722	63.7435	736	736	69.4223	493	493	62.6042
aroP	1474	120178	121651	5902	5905	275.17	5880	5883	292.888	4654	4655	312.002
arpA	2287	4218324	4220610	250	250	7.50849	737	737	23.6484	512	512	22.1177
arpB	2000	1801018	1803017	54	54	1.85457	84	84	3.08212	46	46	2.27229
arrS	169	3656009	3656177	33	33	13.4124	95	95	41.2513	64	64	37.4136
arsB	1390	3646858	3648247	173	175	8.64773	116	117	6.17692	88	88	6.25466
arsC	526	3648160	3648685	79	81	10.5774	87	94	13.1142	72	74	13.8989
arsR	454	3646451	3646904	50	50	7.56472	46	46	7.43537	22	22	4.78743
artI	832	901480	902311	420	434	35.8299	1410	1454	128.245	1054	1096	130.144
artJ	832	899067	899898	677	677	55.8913	6209	6209	547.645	3984	3984	473.077
artM	769	900089	900857	460	467	41.7128	1094	1116	106.497	760	777	99.823
artP	829	902229	903057	368	377	31.2367	1921	1960	173.501	1395	1434	170.895
artQ	817	900757	901573	254	260	21.859	878	915	82.1864	543	570	68.9269
ascB	1525	2838912	2840436	327	328	14.7735	217	221	10.6347	140	143	9.26407
ascF	1558	2837446	2839003	247	250	11.0218	219	222	10.4565	145	146	9.25809
ascG	1111	2836276	2837386	327	327	20.2168	271	271	17.9001	227	227	20.1859
asd	1204	3571798	3573001	19557	19559	1115.83	20357	20361	1241	15997	15998	1312.73
aslA	1756	3982375	3984130	219	219	8.5664	171	171	7.14616	96	96	5.4011
aslB	1336	3980881	3982216	288	288	14.8069	111	111	6.09702	72	72	5.32429
asmA	1954	2137783	2139736	3026	3038	106.793	2743	2756	103.504	1937	1943	98.239
asnA	1093	3925078	3926170	2075	2075	130.4	2099	2099	140.927	1847	1849	167.129
asnB	1765	696736	698500	5322	5323	207.153	6484	6484	269.587	4819	4820	269.798
asnC	559	3924568	3925126	424	424	52.0994	165	165	21.6607	135	135	23.8593
asnS	1501	986808	988308	29240	29240	1338.06	16544	16544	808.836	11518	11518	758.11
asnT	176	2042473	2042648	68	2163	844.156	99	1301	542.457	97	894	501.835
asnU	176	2057775	2057950	493	13633	5320.56	1958	8092	3373.99	1428	4486	2518.15
asnV	176	2060184	2060359	6	213	83.1277	5	74	30.8546	4	52	29.1895
asnW	176	2056051	2056226	169	4908	1915.45	271	1328	553.715	173	649	364.307
aspA	1537	4364914	4366450	3188	3188	142.47	5494	5494	262.311	4342	4342	279.095
aspC	1291	983742	985032	7434	7434	395.526	12703	12703	722.073	10187	10188	779.648
aspS	1873	1946774	1948646	5427	5427	199.022	4302	4302	168.552	3380	3380	178.285
aspT	177	3944795	3944971	0	707	274.363	0	1583	656.309	0	1383	771.942
aspU	177	228828	229004	0	733	284.452	0	1667	691.136	0	1359	758.546
aspV	177	236831	237007	1797	2331	904.581	1267	2213	917.506	1066	2065	1152.61
asr	409	1669300	1669708	67	67	11.252	104	104	18.66	75	75	18.1165
astA	1135	1827755	1828889	176	189	11.4379	112	124	8.01727	71	76	6.61536
astB	1444	1824940	1826383	315	326	15.507	288	305	15.5001	173	181	12.3836
astC	1321	1828786	1830106	507	523	27.1943	358	372	20.6653	253	260	19.4449
astD	1579	1826280	1827858	383	396	17.2263	295	309	14.3608	195	213	13.327
astE	1069	1823979	1825047	118	122	7.839	102	107	7.34526	69	72	6.65412
atoA	751	2322031	2322781	18	20	1.82923	12	13	1.27029	11	12	1.57862
atoB	1285	2324031	2325315	40	40	2.13814	31	31	1.77035	29	29	2.22962
atoC	1486	2319788	2321273	100	103	4.76099	167	172	8.49397	139	140	9.30776
atoD	763	2321369	2322131	40	40	3.60093	29	30	2.88534	31	34	4.40241
atoE	1423	2322678	2324100	56	57	2.75137	67	71	3.66146	43	44	3.05481
atoS	1927	2317965	2319891	302	309	11.0143	291	301	11.4627	194	197	10.1
atpA	1642	3916339	3917980	22771	22957	960.33	39428	39777	1777.71	29460	29793	1792.57
atpB	916	3919259	3920174	3643	3795	284.574	7449	7808	625.526	5035	5257	566.994
atpC	520	3913576	3914095	7920	8328	1100.06	13755	14421	2035.13	10318	10860	2063.3
atpD	1483	3914016	3915498	12160	12412	574.883	23386	23856	1180.48	17686	18107	1206.26
atpE	340	3918973	3919312	8142	8510	1719.21	14936	15981	3449.26	13656	14549	4227.56
atpF	571	3918441	3919011	6591	7588	912.788	11756	13135	1688.09	10221	11498	1989.4
atpG	964	3915425	3916388	9065	9144	651.535	17383	17500	1332.18	13730	13864	1420.85
atpH	634	3917893	3918526	8360	9596	1039.63	14812	16709	1934.03	11708	13224	2060.67
atpI	481	3920083	3920563	1464	1549	221.2	3436	3590	547.709	2720	2844	584.145
avtA	1354	3737628	3738981	3188	3188	161.725	4482	4482	242.915	3341	3342	243.85
azoR	706	1480279	1480984	329	329	32.0088	608	608	63.1975	411	411	57.5139
azuC	187	1985897	1986083	1533	1533	563.092	646	646	253.508	546	546	288.461
bacA	922	3201332	3202253	718	718	53.4899	511	511	40.6716	434	434	46.5045
baeR	823	2162200	2163022	606	624	52.0791	588	604	53.8565	435	456	54.7395
baeS	1504	2160800	2162303	168	179	8.17493	385	400	19.517	223	241	15.8309
bamA	2533	197828	200360	10953	11005	298.424	12412	12472	361.328	9301	9342	364.368
bamB	1279	2635496	2636774	3279	3403	182.755	4653	4869	279.364	3313	3485	269.196
bamC	1135	2595853	2596987	7624	7677	464.595	7833	7907	511.231	5825	5887	512.429
bamD	838	2734068	2734905	4402	4429	363.028	7131	7203	630.769	5036	5088	599.845
bamE	442	2751527	2751968	2564	2564	398.451	3262	3262	541.58	2276	2276	508.728
barA	2857	2912979	2915835	723	754	18.1276	1574	1651	42.407	1143	1187	41.0465
basR	769	4331305	4332073	217	231	20.6331	221	244	23.2844	162	176	22.6111
basS	1192	4330204	4331395	510	518	29.8492	337	344	21.1779	273	274	22.7096
bax	925	3734376	3735300	3824	3824	283.958	8361	8361	663.311	4759	4759	508.288
bcp	571	2598400	2598970	2484	2790	335.619	4240	5131	659.427	3087	3707	641.39
bcr	1291	2276592	2277882	2376	2413	128.384	1377	1397	79.4092	892	905	69.2561
bcsA	2719	3690641	3693359	201	206	5.20399	198	207	5.58679	133	137	4.97791
bcsB	2440	3688291	3690730	248	261	7.34733	271	280	8.42111	173	179	7.24768
bcsC	3574	3683723	3687296	516	516	9.91685	559	562	11.5394	443	444	12.2734
bcsE	1672	3694381	3696052	2212	2256	92.679	2016	2049	89.9304	1400	1417	83.7277
bcsF	292	3695949	3696240	91	112	26.3459	121	159	39.9591	71	98	33.1573
bcsG	1780	3696137	3697916	305	319	12.3098	453	473	19.5003	356	368	20.4251
bcsQ	853	3693256	3694108	207	213	17.1518	154	160	13.7649	117	124	14.3618
bcsZ	1207	3687178	3688384	115	118	6.71511	100	106	6.44465	80	82	6.71185
bdm	316	1554089	1554404	92	92	19.9977	285	285	66.1849	211	211	65.9677
beeE	512	1204854	1205365	9	9	1.2074	7	8	1.14662	7	8	1.54367
betA	1771	324801	326571	4291	4370	169.489	4560	4638	192.182	3022	3065	170.981
betB	1573	326485	328057	9968	10192	445.051	6946	7092	330.857	4761	4874	306.121
betI	688	327971	328658	7657	7682	766.945	7075	7097	756.985	4753	4774	685.535
betT	2134	328587	330720	9130	9131	293.902	8151	8152	280.331	5293	5294	245.09
bfd	295	3464819	3465113	622	623	145.059	1228	1228	305.476	946	946	316.814
bfr	577	3464271	3464847	1329	1330	158.327	1672	1672	212.648	1247	1247	213.514
bglA	1540	3041584	3043123	1028	1119	49.91	1221	1371	65.3307	1069	1220	78.2663
bglB	1513	3900312	3901824	33	33	1.49814	41	41	1.98859	14	14	0.914166
bglF	1978	3901743	3903720	498	499	17.3282	281	281	10.4251	182	182	9.09036
bglG	937	3903754	3904690	32	32	2.34579	48	48	3.75926	37	37	3.9012
bglH	1717	3898627	3900343	134	136	5.44061	102	102	4.35944	71	71	4.0853
bglJ	778	4602083	4602860	427	431	38.0519	309	312	29.429	200	204	25.9052
bglX	2398	2217714	2220111	2363	2363	67.6851	1740	1740	53.2477	1320	1320	54.3827
bhsA	358	1168196	1168553	839	839	160.975	384	384	78.7135	229	229	63.1958
bioA	1390	807191	808580	484	501	24.7572	1846	2005	105.852	1129	1194	84.8644
bioB	1141	808467	809607	375	399	24.0196	2234	2480	159.502	1189	1317	114.034
bioC	856	810645	811500	333	357	28.6466	2004	2114	181.231	975	1037	119.685
bioD	778	811393	812170	272	282	24.8971	1327	1391	131.204	851	911	115.684
bioF	1255	809504	810758	513	522	28.5697	2940	3021	176.648	1634	1677	132.016
bioH	871	3542096	3542966	274	306	24.1314	257	300	25.2757	208	252	28.5837
birA	1066	4171005	4172070	577	610	39.3053	551	570	39.2391	440	462	42.8174
bisC	2434	3712084	3714517	2528	2532	71.4532	2003	2006	60.4799	1409	1410	57.2314
blc	634	4375212	4375845	677	677	73.3463	283	283	32.7565	198	198	30.854
blr	226	1702475	1702700	1182	1182	359.242	1251	1251	406.209	901	901	393.869
bolA	418	453596	454013	4258	4258	699.694	2199	2199	386.056	1546	1546	365.4
borD	394	577823	578216	5404	5404	942.102	13614	13614	2535.66	9149	9149	2294.1
brnQ	1420	418715	420134	4571	4571	221.106	1951	1951	100.825	1342	1342	93.3684
bsmA	430	4414464	4414893	452	452	72.2019	345	345	58.8778	240	240	55.1415
bssR	484	877371	877854	285	285	40.4462	793	793	120.234	629	629	128.393
bssS	355	1119924	1120278	1023	1023	197.937	509	509	105.218	355	355	98.7952
btuB	1945	4161562	4163506	870	1029	36.3391	1114	1344	50.7085	912	1095	55.6199
btuC	1081	1792196	1793276	629	629	39.9672	636	636	43.175	481	481	43.9597
btuD	850	1790833	1791682	378	405	32.7276	477	520	44.8937	379	413	48.0028
btuE	652	1791582	1792233	621	680	71.6374	1169	1298	146.093	841	915	138.647
btuF	901	177662	178562	118	128	9.75807	189	208	16.941	125	141	15.4607
btuR	691	1325791	1326481	599	613	60.9342	684	692	73.4901	499	508	72.6309
cadA	2248	4354493	4356740	281	281	8.58596	224	224	7.31228	140	140	6.15273
cadB	1435	4356720	4358154	35	35	1.67531	32	32	1.63644	17	17	1.1704
cadC	1639	4358419	4360057	359	359	15.0451	321	321	14.3723	184	184	11.0911
caiA	1243	39244	40486	441	442	24.4247	290	292	17.239	238	239	18.996
caiB	1318	37898	39215	148	148	7.71303	108	108	6.01325	75	75	5.62188
caiC	1654	36271	37924	144	144	5.98006	231	231	10.2489	173	173	10.3335
caiD	886	35377	36262	40	40	3.10102	44	44	3.64435	49	49	5.46384
caiE	691	34781	35471	84	85	8.44928	70	75	7.96497	56	58	8.29251
caiF	496	34200	34695	148	148	20.4955	155	155	22.9325	112	112	22.3086
caiT	1615	40417	42031	50	50	2.12655	37	37	1.68124	36	36	2.20225
can	763	142008	142770	4405	4452	400.783	9228	9282	892.725	5705	5736	742.712
carA	1249	29551	30799	371	375	20.6228	2596	2618	153.818	2244	2258	178.607
carB	3322	30717	34038	1139	1146	23.6954	7287	7310	161.48	6464	6489	192.981
casA	1609	2880652	2882260	73	77	3.2871	95	97	4.42401	59	62	3.8069
casB	583	2880177	2880759	35	37	4.35925	49	54	6.79714	43	46	7.79516
casC	1192	2879073	2880264	155	157	9.04695	190	193	11.8818	126	130	10.7746
casD	775	2878396	2879170	145	152	13.4716	157	165	15.6237	108	113	14.405
casE	700	2877810	2878509	398	411	40.3295	265	288	30.1922	186	198	27.9449
cbl	1051	2057988	2059038	586	586	38.2978	1190	1190	83.0893	783	783	73.6029
cbpA	1021	1062078	1063098	1293	1324	89.0719	1787	1823	131.027	1336	1356	131.211
cbpM	406	1061773	1062178	432	459	77.6543	508	545	98.508	298	312	75.9214
cbrA	1165	3867300	3868464	102	105	6.19073	71	72	4.53532	57	57	4.83376
cbrB	568	3895429	3895996	263	264	31.9252	353	354	45.7358	211	211	36.7003
cbrC	688	3895945	3896632	479	479	47.8218	423	425	45.3316	300	300	43.0793
cbtA	475	2075493	2075967	46	48	6.94107	42	45	6.95216	26	30	6.2397
cca	1339	3199813	3201151	1357	1362	69.8675	2122	2129	116.68	1563	1567	115.618
ccmA	724	2295043	2295766	254	296	28.0822	277	341	34.5634	162	195	26.6092
ccmB	763	2294384	2295146	108	113	10.1726	173	180	17.3121	99	99	12.8188
ccmC	838	2293605	2294442	171	180	14.7539	201	213	18.6525	158	171	20.1599
ccmD	310	2293399	2293708	78	93	20.6063	89	106	25.0926	57	71	22.6273
ccmE	580	2292923	2293502	175	188	22.2643	177	190	24.0396	137	146	24.8691
ccmF	2044	2290983	2293026	210	213	7.15776	306	315	11.3092	237	242	11.6969
ccmG	658	2290429	2291086	130	134	13.9881	200	205	22.8628	161	175	26.2753
ccmH	1153	2289380	2290532	369	374	22.2803	468	482	30.6774	336	345	29.5614
cdaR	1258	182363	183620	187	187	10.2103	168	168	9.80008	133	133	10.445
cdd	985	2229766	2230750	502	502	35.0063	265	265	19.7429	194	194	19.4581
cdgR	814	1789331	1790144	544	544	45.9043	505	505	45.5269	389	389	47.2129
cdh	856	4107853	4108708	306	306	24.5542	380	380	32.577	260	260	30.0079
cdsA	958	195577	196534	1177	1194	85.6086	1420	1454	111.378	1104	1132	116.739
cedA	343	1811445	1811787	353	353	70.6902	443	443	94.7786	326	326	93.8986
cfa	1249	1739337	1740585	3492	3492	192.039	4348	4348	255.463	2886	2886	228.281
chaA	1201	1269972	1271172	3129	3129	178.954	4603	4603	281.254	3010	3010	247.605
chaB	331	1271242	1271572	133	133	27.5996	214	214	47.4446	143	143	42.6819
chaC	796	1271630	1272425	352	352	30.3744	1117	1117	102.977	830	830	103.015
chbA	451	1817479	1817929	38	40	6.09203	48	54	8.78654	48	52	11.391
chbB	421	1819323	1819743	191	191	31.1623	137	137	23.8803	106	106	24.8748
chbC	1459	1817880	1819338	665	666	31.3543	562	563	28.3174	346	346	23.4292
chbF	1453	1815172	1816624	134	134	6.33458	161	161	8.13132	112	113	7.68332
chbG	850	1814410	1815259	395	403	32.566	390	392	33.8429	275	279	32.4281
chbR	943	1816629	1817571	193	202	14.7136	283	294	22.879	167	180	18.858
cheA	2065	1971384	1973448	105	106	3.52585	99	102	3.62477	68	72	3.44467
cheB	1150	1965476	1966625	28	29	1.73212	14	14	0.893369	13	13	1.11682
cheR	961	1966528	1967488	51	52	3.71671	39	44	3.35993	33	36	3.70096
cheW	604	1970860	1971463	47	47	5.3449	59	60	7.28979	37	38	6.21559
cheY	490	1965072	1965561	20	21	2.94376	19	20	2.99526	11	11	2.21785
cheZ	745	1964417	1965161	91	97	8.94322	91	99	9.75169	69	74	9.81321
chiA	2794	3465182	3467975	694	694	17.0613	691	691	18.149	484	484	17.1141
chiP	1507	707457	708963	85	85	3.87422	62	62	3.01911	37	37	2.42563
chiQ	427	708913	709339	96	96	15.4427	65	65	11.1709	41	41	9.48619
chiX	184	506328	506511	16486	16511	6163.6	9235	9251	3689.54	7434	7443	3996.37
cho	988	1821439	1822426	1257	1259	87.5281	972	972	72.1955	644	645	64.4969
chpB	451	4446615	4447065	182	201	30.6125	86	102	16.5968	54	68	14.8959
chpS	352	4446370	4446721	133	164	32.0022	88	116	24.1833	73	92	25.8215
cirA	2092	2242800	2244891	839	839	27.5473	3428	3428	120.249	2127	2127	100.448
citC	1159	650021	651179	61	61	3.61514	48	48	3.0392	26	27	2.30153
citD	397	649710	650106	14	15	2.59525	6	6	1.10908	8	8	1.99084
citE	1009	648805	649813	84	87	5.92252	52	56	4.07284	55	59	5.77692
citF	1633	647262	648894	27	28	1.17774	27	30	1.34814	25	26	1.57298
citG	979	645854	646832	68	72	5.05159	92	95	7.12101	65	66	6.66035
citT	1564	644340	645903	91	91	3.99653	83	83	3.89442	75	75	4.73762
citX	652	646707	647358	20	23	2.42303	6	8	0.900416	6	9	1.36374
clcA	1522	175007	176528	2131	2131	96.1717	1364	1364	65.7659	986	986	64.0027
clcB	1357	1663239	1664595	229	229	11.5914	342	342	18.4947	243	244	17.7642
cld	1081	2095345	2096425	5980	5980	379.974	8607	8607	584.288	6815	6815	622.839
clpA	2377	922387	924763	35704	35860	1036.24	18049	18162	560.706	13346	13432	558.274
clpB	2674	2729622	2732295	5082	5111	131.287	5240	5312	145.78	3919	3983	147.158
clpP	724	455801	456524	7326	7326	695.035	7132	7132	722.892	4980	4981	679.695
clpS	421	922036	922456	1857	1900	309.992	1595	1646	286.912	1263	1320	309.762
clpX	1375	456550	457924	19356	19356	966.922	16283	16283	869.026	11496	11498	826.143
cls	1561	1305209	1306769	4096	4105	180.63	3521	3525	165.713	2387	2393	151.452
cmk	784	960324	961107	3323	3323	291.134	6495	6495	607.945	4405	4405	555.093
cmoA	844	1950626	1951469	879	912	74.2217	637	663	57.6464	435	446	52.2069
cmoB	1072	1951366	1952437	1075	1106	70.8662	654	671	45.9334	518	530	48.8446
cmtA	1489	3075493	3076981	19	19	0.876471	24	24	1.18282	32	33	2.18955
cmtB	544	3076909	3077452	10	10	1.26264	10	10	1.34897	7	7	1.27126
cnu	316	1702873	1703188	403	403	87.5985	312	312	72.455	241	241	75.347
coaA	1051	4172099	4173149	1323	1323	86.4641	2747	2747	191.804	1892	1892	177.85
coaD	580	3807748	3808327	331	341	40.3836	629	651	82.3671	527	542	92.3224
coaE	721	112599	113319	1043	1087	103.555	1335	1394	141.882	893	918	125.789
cobB	829	1178754	1179582	649	649	53.7736	1231	1231	108.969	962	962	114.645
cobC	712	668519	669230	196	202	19.4872	275	283	29.168	201	206	28.584
cobS	844	2062503	2063346	276	278	22.6246	113	115	9.99899	85	88	10.3009
cobT	1180	2061412	2062591	581	582	33.8781	397	400	24.8759	312	312	26.1221
cobU	646	2063243	2063888	480	488	51.8879	330	341	38.7367	278	283	43.2802
codA	1384	355295	356678	743	790	39.2075	2335	2458	130.331	2026	2132	152.19
codB	1360	354046	355405	216	237	11.9698	1543	1623	87.5751	1155	1214	88.1892
cof	919	466536	467454	867	879	65.698	617	626	49.9873	416	425	45.6887
cohE	775	1201482	1202256	1757	1761	156.076	1059	1063	100.654	779	782	99.6875
copA	2605	508099	510703	5400	5400	142.385	5276	5276	148.627	4357	4357	165.24
corA	1051	3999349	4000399	858	858	56.0742	674	674	47.0607	488	488	45.8726
cpdA	928	3174028	3174955	1881	1986	146.997	2353	2496	197.377	1664	1779	189.393
cpdB	2044	4432645	4434688	1000	1000	33.6045	923	923	33.1376	688	688	33.254
cpsB	1537	2121108	2122644	52	52	2.32385	65	69	3.2944	36	38	2.44256
cpsG	1471	2119633	2121103	95	95	4.43598	109	110	5.48758	74	74	4.96998
cpxA	1474	4101625	4103098	1822	1874	87.3274	3012	3091	153.887	2106	2158	144.64
cpxP	601	4103743	4104343	8543	8558	978.085	9530	9543	1165.23	6051	6061	996.336
cpxR	799	4102995	4103793	1293	1359	116.829	1887	1994	183.138	1337	1408	174.097
cra	1105	87928	89032	1853	1854	115.246	2013	2014	133.751	1673	1673	149.579
crcB	484	656778	657261	203	255	36.1887	133	182	27.5948	82	114	23.2699
creA	574	4633444	4634017	696	719	86.0391	720	740	94.6064	525	542	93.2874
creB	790	4633930	4634719	422	442	38.4303	247	261	24.2446	177	182	22.7604
creC	1525	4634619	4636143	490	501	22.5656	524	535	25.7445	469	478	30.9666
creD	1453	4636101	4637553	152	152	7.18549	145	145	7.32324	113	113	7.68332
crl	502	257729	258230	6442	6443	881.583	7413	7414	1083.8	5413	5414	1065.49
croE	301	1202147	1202447	82	89	20.3096	153	174	42.4213	113	125	41.0279
crp	733	3484042	3484774	18183	18234	1708.66	12043	12078	1209.18	9027	9052	1220.05
crr	610	2533756	2534365	10833	11036	1242.68	15024	15231	1832.31	10529	10657	1726
csdA	1306	2941259	2942564	1123	1146	60.2726	986	1008	56.6393	650	661	50.0028
csdE	544	2942464	2943007	774	803	101.39	717	754	101.712	488	519	94.255
csdL	907	2943058	2943964	810	871	65.9613	895	973	78.7239	674	742	80.8225
csgA	556	1103570	1104125	130	135	16.6778	70	75	9.89891	52	54	9.59522
csgB	556	1103074	1103629	26	28	3.45909	23	24	3.16765	21	24	4.26454
csgC	433	1104084	1104516	42	42	6.66254	34	35	5.93173	20	21	4.79145
csgD	751	1101769	1102519	337	340	31.0969	635	651	63.6124	388	396	52.0944
csgE	490	1101375	1101864	56	58	8.13037	122	129	19.3194	78	81	16.3315
csgF	517	1100934	1101450	33	33	4.38432	122	127	18.0266	84	86	16.434
csgG	934	1100074	1101007	526	526	38.6828	686	688	54.0558	439	440	46.5416
csiD	1078	2786907	2787984	199	201	12.8073	505	517	35.1943	308	315	28.8687
csiE	1381	2663357	2664737	286	286	14.225	350	350	18.5984	233	233	16.6686
csiR	763	2793596	2794358	410	410	36.9095	463	463	44.5305	308	309	40.0101
cspA	313	3717972	3718284	106794	106796	23436.3	2383	2383	558.702	1466	1467	463.043
cspB	316	1639363	1639678	61450	61464	13360.2	1097	1099	255.218	635	636	198.841
cspC	310	1905250	1905559	16949	19469	4313.81	30683	35563	8418.56	20591	23600	7521.18
cspD	325	921589	921913	6236	6236	1317.96	4851	4851	1095.34	3725	3725	1132.34
cspE	310	656415	656724	37990	37991	8417.78	31305	31308	7411.3	25125	25128	8008.15
cspF	313	1639779	1640091	1092	1104	242.272	260	260	60.9579	159	160	50.5023
cspG	313	1050584	1050896	27034	27042	5934.35	156	156	36.5747	97	98	30.9327
cspH	313	1050186	1050498	612	615	134.961	63	63	14.7706	36	36	11.363
cspI	313	1636479	1636791	3048	3049	669.101	96	96	22.5075	48	48	15.1507
csrA	286	2816983	2817268	5530	5530	1328.12	3811	3811	977.854	3022	3022	1043.91
csrB	469	2922178	2922646	1629	1635	239.455	962	970	151.775	1733	1746	367.796
csrC	345	4048959	4049303	32227	32254	6421.6	53252	53301	11337.5	50954	50993	14602.5
csrD	2041	3399414	3401454	1797	1799	60.5434	1689	1691	60.7997	1142	1143	55.3272
cstA	2206	629017	631222	2804	2804	87.3074	1483	1483	49.3329	1123	1123	50.2933
cueO	1651	136983	138633	528	528	21.9667	679	679	30.1803	561	561	33.57
cueR	508	513117	513624	427	427	57.7355	384	384	55.4713	327	327	63.5945
curA	1138	1516951	1518088	122	122	7.3637	234	234	15.0895	165	165	14.3244
cusA	3244	597837	601080	634	640	13.5512	894	902	20.4045	651	662	20.161
cusB	1324	596602	597925	749	783	40.6212	833	877	48.6085	531	565	42.1596
cusC	1474	594723	596196	2113	2113	98.4647	2138	2138	106.442	1344	1344	90.0819
cusF	433	596254	596686	1191	1278	202.732	1218	1299	220.152	878	925	211.052
cusR	784	593983	594766	616	654	57.2981	820	881	82.4633	644	699	88.084
cusS	1543	592551	594093	493	513	22.8365	826	856	40.7107	591	607	38.865
cutA	439	4363041	4363479	311	333	52.1025	292	316	52.823	209	236	53.1109
cutC	847	1956544	1957390	3732	3857	312.784	3576	3715	321.867	2405	2506	292.303
cvpA	589	2428297	2428885	666	674	78.6001	6189	6229	776.075	4553	4584	768.892
cvrA	1837	1239558	1241394	1066	1066	39.859	1295	1295	51.7323	904	904	48.6178
cyaA	2647	3989076	3991722	11471	11471	297.664	9568	9568	265.258	6930	6930	258.652
cyaR	187	2165038	2165224	4519	4520	1660.26	4948	4952	1943.3	3951	3952	2087.91
cyaY	421	3991762	3992182	198	198	32.3044	213	213	37.1277	162	162	38.0162
cybB	631	1488826	1489456	2190	2190	238.393	2717	2717	315.981	2083	2083	326.134
cybC	466	4457413	4457878	529	529	77.9737	323	323	50.8648	207	207	43.8854
cycA	1513	4427787	4429299	3270	3272	148.543	2219	2219	107.627	1769	1769	115.511
cydA	1669	770581	772249	3266	3293	135.523	5001	5027	221.031	3509	3542	209.666
cydB	1240	772165	773404	1707	1799	99.6525	1980	2092	123.806	1508	1598	127.318
cydC	1822	926697	928518	1250	1317	49.6496	1239	1326	53.4067	915	990	53.6813
cydD	1867	928419	930285	1170	1219	44.8475	1349	1405	55.2246	980	1018	53.869
cynR	1000	357015	358014	217	222	15.2487	277	284	20.841	182	186	18.3759
cynS	571	358613	359183	55	57	6.85674	87	93	11.9522	58	59	10.2083
cynT	760	357923	358682	63	66	5.96498	99	102	9.84889	39	40	5.19975
cynX	1255	359116	360370	78	79	4.32376	90	91	5.32106	64	64	5.03816
cyoA	1048	449887	450934	5514	5555	364.084	15352	15442	1081.29	12044	12120	1142.56
cyoB	2092	447874	449965	7061	7204	236.532	18720	19163	672.207	14270	14589	688.969
cyoC	715	447270	447984	1693	1871	179.741	4688	5185	532.162	3723	4162	575.085
cyoD	430	446941	447370	803	965	154.148	2125	2615	446.277	1686	2072	476.055
cyoE	991	446039	447029	2274	2407	166.833	5903	6272	464.444	4767	5087	507.135
cysA	1198	2537739	2538936	1376	1552	88.9843	13649	15306	937.574	9100	10348	853.366
cysB	1075	1331779	1332853	3340	3340	213.411	4325	4325	295.242	2633	2633	241.979
cysC	706	2871409	2872114	367	399	38.8192	3378	3674	381.887	2462	2677	374.61
cysD	1009	2873443	2874451	518	529	36.0117	9032	9224	670.856	6923	7097	694.895
cysE	922	3779764	3780685	2158	2158	160.768	2020	2020	160.776	1221	1221	130.834
cysG	1474	3495750	3497223	834	941	43.8501	865	1035	51.5281	762	901	60.3897
cysH	835	2885600	2886434	322	322	26.4879	4151	4153	364.986	2802	2803	331.644
cysI	1813	2886409	2888221	1423	1472	55.7685	13962	14636	592.414	10440	10920	595.06
cysJ	1900	2888121	2890020	1343	1384	50.0335	18224	19091	737.354	13096	13661	710.337
cysK	1072	2530331	2531402	13001	13001	833.03	82066	82068	5617.98	60141	60142	5542.67
cysM	1012	2536694	2537705	777	778	52.8053	2303	2311	167.579	1844	1848	180.409
cysN	1528	2872014	2873541	938	990	44.5031	12196	12943	621.602	8542	8998	581.78
cysP	1117	2540534	2541650	549	571	35.1125	5304	5584	366.854	3934	4122	364.578
cysQ	841	4434678	4435518	1093	1093	89.2694	947	947	82.6333	783	783	91.9817
cysS	1486	553734	555219	3325	3325	153.692	3573	3573	176.447	2546	2546	169.268
cysT	174	1989938	1990111	532	1022	403.441	1428	1979	834.637	1130	1461	829.539
cysU	934	2539701	2540634	488	528	38.8298	3396	3705	291.1	2321	2521	266.662
cysW	976	2538826	2539801	545	633	44.5484	4810	5667	426.093	3275	3927	397.509
cysZ	862	2529385	2530246	933	933	74.3452	1156	1156	98.4128	831	831	95.2422
cytR	1126	4121454	4122579	802	802	48.9232	1128	1128	73.5143	837	837	73.4383
dacA	1312	661975	663286	2568	2568	134.444	4469	4469	249.964	3073	3073	231.401
dacB	1534	3326885	3328418	86	86	3.85081	114	114	5.45356	61	61	3.92862
dacC	1303	879850	881152	3279	3279	172.852	2871	2871	161.692	2086	2086	158.163
dacD	1267	2079405	2080671	153	153	8.29456	230	230	13.3215	125	125	9.74696
dadA	1399	1236694	1238092	6001	6019	295.519	331	333	17.4674	263	264	18.6433
dadX	1171	1238002	1239172	6539	6561	384.85	394	397	24.8791	321	323	27.2509
dam	937	3513099	3514035	3028	3046	223.29	3588	3611	282.806	2533	2543	268.128
damX	1387	3514042	3515428	6243	6243	309.169	7967	7967	421.521	5519	5519	393.115
dapA	979	2596904	2597882	8478	8572	601.42	9487	9606	720.047	7288	7376	744.345
dapB	922	28274	29195	1383	1383	103.031	2027	2027	161.333	1962	1962	210.234
dapD	925	185123	186047	8623	8638	641.431	13869	13890	1101.95	12117	12130	1295.55
dapE	1228	2589529	2590756	2218	2305	128.929	1005	1040	62.1492	764	784	63.0745
dapF	925	3992685	3993609	2963	3008	223.365	2717	2761	219.041	1995	2031	216.922
dbpA	1474	1407435	1408908	480	480	22.3678	705	705	35.0988	468	468	31.3678
dcd	682	2139658	2140339	3018	3053	307.483	2870	2903	312.366	2155	2171	314.493
dcm	1519	2028923	2030441	949	967	43.7268	1942	1985	95.8967	1421	1441	93.7221
dcp	2146	1623359	1625504	1283	1284	41.0974	2189	2191	74.9227	1527	1528	70.3444
dcrB	658	3607878	3608535	2119	2121	221.408	2128	2129	237.438	1570	1570	235.727
dctA	1387	3680184	3681570	462	462	22.8794	643	643	34.0201	610	610	43.4499
dctR	631	3652606	3653236	47	47	5.1162	56	56	6.51268	43	43	6.73248
dcuA	1402	4363495	4364896	3624	3624	177.549	3588	3588	187.804	2597	2597	183.004
dcuB	1441	4345427	4346867	62	62	2.95533	71	71	3.61572	60	60	4.11361
dcuC	1486	653806	655291	134	134	6.19391	122	122	6.02479	95	95	6.31598
dcuD	1468	3372791	3374258	81	81	3.78999	91	91	4.549	62	62	4.17255
dcuR	820	4347338	4348157	320	339	28.3965	508	541	48.4155	345	369	44.4578
dcuS	1732	4348054	4349785	790	814	32.2816	823	851	36.0564	647	669	38.1605
dcyD	1087	1996518	1997604	1196	1204	76.0809	1990	2010	135.696	1472	1487	135.15
ddlA	1195	399053	400247	1968	1968	113.119	1489	1489	91.4382	1153	1153	95.3229
ddlB	1021	102133	103153	2918	3126	210.301	4286	4569	328.395	3110	3323	321.544
ddpA	1651	1558955	1560605	81	85	3.53631	132	138	6.13385	84	89	5.32573
ddpB	1123	1557931	1559053	61	69	4.22035	97	107	6.99206	73	80	7.03795
ddpC	997	1557038	1558034	79	86	5.92491	76	84	6.1828	67	68	6.73829
ddpD	1087	1556055	1557141	78	84	5.30797	98	102	6.88607	81	81	7.36192
ddpF	1027	1555136	1556162	80	80	5.35055	86	86	6.1451	61	62	5.96427
ddpX	682	1560519	1561200	44	45	4.53218	63	64	6.88647	40	42	6.08416
deaD	1990	3303993	3305982	17991	18272	630.684	5654	5720	210.933	4052	4102	203.647
dedA	760	2432104	2432863	960	960	86.7633	924	924	89.2194	652	652	84.7559
dedD	763	2429044	2429806	693	713	64.1865	855	880	84.6368	652	670	86.7533
def	610	3431612	3432221	4077	4444	500.406	4487	4862	584.906	3444	3689	597.468
degP	1525	180784	182308	2649	2649	119.314	6666	6666	320.772	4424	4424	286.603
degQ	1468	3378665	3380132	1357	1357	63.494	852	852	42.5907	579	579	38.9662
degS	1168	3380122	3381289	1243	1243	73.0982	1261	1261	79.227	822	822	69.5288
deoA	1423	4616152	4617574	907	908	43.8288	833	833	42.9577	587	587	40.7539
deoB	1324	4617526	4618849	2242	2244	116.416	1904	1906	105.642	1444	1444	107.749
deoC	880	4615246	4616125	706	706	55.1062	559	560	46.6989	441	441	49.5099
deoD	820	4618806	4619625	1576	1576	132.014	2265	2265	202.701	1481	1483	178.675
deoR	859	881199	882057	1380	1380	110.348	1220	1221	104.309	1029	1031	118.577
der	1573	2633906	2635478	2389	2389	104.32	2668	2668	124.468	1768	1768	111.043
dfp	1321	3810654	3811974	820	935	48.6169	1275	1489	82.7166	1007	1181	88.3248
dgkA	469	4254560	4255028	1021	1021	149.531	1280	1280	200.28	946	946	199.276
dgoA	718	3871018	3871735	63	68	6.50524	34	37	3.78162	18	22	3.02715
dgoD	1249	3869873	3871121	74	74	4.06956	94	99	5.81666	83	83	6.56525
dgoK	979	3871619	3872597	192	209	14.6637	131	147	11.0188	108	120	12.1097
dgoR	790	3872494	3873283	186	194	16.8676	112	121	11.2398	108	113	14.1315
dgoT	1393	3868461	3869853	75	75	3.69819	96	96	5.05733	53	53	3.7589
dgsA	1321	1665368	1666688	366	366	19.0308	516	516	28.6647	367	367	27.4473
dgt	1618	179137	180754	1260	1279	54.2964	1058	1072	48.6202	717	727	44.3907
dhaK	1171	1248991	1250161	853	897	52.6156	908	942	59.033	715	750	63.2762
dhaL	733	1248348	1249080	527	613	57.4427	618	716	71.682	398	470	63.3475
dhaM	1519	1246919	1248437	1114	1152	52.0923	1207	1271	61.4029	898	945	61.4624
dhaR	2020	1250189	1252208	2179	2179	74.0942	1525	1525	55.4012	1010	1010	49.3976
diaA	691	3293731	3294421	1705	1807	179.622	2150	2296	243.834	1523	1611	230.331
dicA	508	1645858	1646365	1138	1143	154.547	1402	1411	203.828	1030	1033	200.897
dicB	289	1647533	1647821	19	23	5.46649	18	22	5.58632	15	17	5.81148
dicC	331	1645644	1645974	12	12	2.49019	9	13	2.88215	8	8	2.3878
dicF	153	1647306	1647458	6377	6378	2863.33	5477	5477	2626.95	3386	3386	2186.41
dinB	1156	250798	251953	688	688	40.8798	565	567	35.9937	416	417	35.6381
dinD	925	3815683	3816607	213	213	15.8167	155	155	12.2968	127	127	13.5643
dinF	1480	4255665	4257144	727	735	34.1118	518	526	26.081	366	369	24.632
dinG	2251	832193	834443	1618	1664	50.7758	978	1005	32.7636	669	692	30.3715
dinI	346	1120465	1120810	995	995	197.527	1679	1679	356.103	1221	1221	348.639
dinJ	361	246242	246602	3488	4316	821.207	2145	2663	541.333	1668	2019	552.542
dinQ	229	3645728	3645956	32004	32004	9599.47	19208	19208	6155.28	14859	14859	6410.47
djlA	916	57264	58179	833	833	62.4638	835	835	66.8947	670	670	72.2629
djlB	1528	676538	678065	187	187	8.40615	143	143	6.86774	88	88	5.68978
djlC	1552	679335	680886	144	146	6.4616	166	168	7.94362	138	139	8.84828
dkgA	928	3154545	3155472	237	237	17.542	580	580	45.8649	427	427	45.4586
dkgB	904	229067	229970	221	221	16.792	212	212	17.2095	175	175	19.1252
dksA	556	160149	160704	13307	13324	1646.03	9547	9562	1262.04	6423	6435	1143.43
dld	1816	2220107	2221922	2051	2051	77.5762	2964	2964	119.774	2113	2113	114.953
dmlA	1186	1879836	1881021	173	173	10.0194	264	267	16.5207	172	172	14.3278
dmlR	1024	1878910	1879933	469	476	31.929	598	610	43.715	420	425	41.0039
dmsA	2545	940082	942626	271	271	7.31409	204	205	5.91108	157	157	6.09463
dmsB	718	942537	943254	83	87	8.32288	72	77	7.86986	55	56	7.70547
dmsC	964	943156	944119	256	260	18.5257	203	213	16.2145	159	165	16.91
dmsD	715	1662430	1663144	528	555	53.317	699	735	75.4366	582	612	84.5632
dnaA	1504	3880349	3881852	4478	4514	206.154	2576	2599	126.812	1674	1691	111.079
dnaB	1516	4262237	4263752	3203	3332	150.968	3197	3386	163.904	2378	2530	164.876
dnaC	838	4598261	4599098	618	632	51.8026	438	453	39.6693	306	315	37.1366
dnaE	3583	205026	208608	3741	3768	72.2342	5517	5554	113.752	3981	4015	110.707
dnaG	1846	3209029	3210874	3582	3582	133.282	4396	4396	174.754	2996	2996	160.341
dnaJ	1231	14068	15298	1053	1053	58.7556	1482	1482	88.3468	1226	1226	98.3939
dnaK	2017	12063	14079	13248	13248	451.152	20996	20997	763.928	14448	14450	707.779
dnaN	1201	3879244	3880444	4117	4359	249.3	2279	2392	146.157	1583	1646	135.401
dnaQ	832	235967	236798	1076	1225	101.133	1760	2203	194.309	1129	1362	161.73
dnaT	640	4599001	4599640	488	492	52.8036	449	460	52.7447	286	293	45.2297
dnaX	2032	491216	493247	5429	5431	183.584	4165	4168	150.524	2973	2973	144.546
dosC	1483	1563782	1565264	292	293	13.5708	864	871	43.1001	501	503	33.5091
dosP	2500	1561358	1563857	127	127	3.48933	441	442	12.9743	333	334	13.199
dpiA	781	652985	653765	276	289	25.4171	185	199	18.6983	139	150	18.9747
dpiB	1759	651358	653116	339	344	13.4329	261	267	11.139	187	193	10.84
dppA	1708	3704121	3705828	19151	19151	770.162	11809	11809	507.372	8287	8287	479.342
dppB	1120	3702794	3703913	3396	3551	217.777	1277	1333	87.34	865	890	78.5069
dppC	1003	3701882	3702884	3891	4088	279.955	1592	1696	124.087	1003	1062	104.607
dppD	1084	3700888	3701971	3541	3704	234.704	1593	1651	111.768	1204	1261	114.927
dppF	1105	3699887	3700991	2591	2671	166.031	1811	1872	124.321	1234	1269	113.458
dps	604	847631	848234	1024	1024	116.451	1548	1549	188.198	969	969	158.498
dsbA	727	4041341	4042067	2826	2837	268.042	6350	6371	643.093	5036	5062	687.897
dsbB	631	1231723	1232353	2741	2743	298.59	2086	2086	242.597	1348	1348	211.055
dsbC	811	3036134	3036944	2305	2497	211.483	1935	2118	191.649	1580	1747	212.818
dsbD	1798	4361368	4363165	1675	1705	65.1348	1654	1693	69.0984	1156	1179	64.7828
dsbG	847	637050	637896	476	476	38.6013	649	649	56.2292	430	430	50.1558
dsdA	1429	2477124	2478552	161	164	7.88298	320	335	17.2034	262	273	18.8741
dsdC	1036	2474716	2475751	315	315	20.8848	348	348	24.6502	240	240	22.8869
dsdX	1438	2475769	2477206	187	195	9.31439	181	190	9.69607	140	142	9.75585
dsrA	187	2023251	2023437	2358	2358	866.125	2064	2064	809.97	1499	1499	791.946
dsrB	289	2022659	2022947	65	65	15.4488	42	42	10.6648	47	47	16.067
dtd	538	4074938	4075475	414	493	62.9424	363	471	64.245	350	440	80.799
dtpA	1603	1710693	1712295	1397	1397	59.8607	917	917	41.9794	538	538	33.1577
dtpB	1570	3638785	3640354	293	293	12.8188	318	318	14.8637	180	180	11.3268
dtpD	1582	740298	741879	298	299	12.9821	1745	1745	80.945	1037	1037	64.7602
dusA	1093	4259637	4260729	877	877	55.1135	993	993	66.6699	671	672	60.7414
dusB	1066	3408202	3409267	5845	5873	378.426	7804	7842	539.847	5473	5496	509.361
dusC	1048	2227460	2228507	116	116	7.60283	194	194	13.5844	151	151	14.2348
dut	556	3811855	3812410	613	828	102.29	789	1147	151.387	746	1060	188.351
dxr	1297	193421	194717	1526	1526	80.8152	1550	1550	87.6986	1175	1176	89.5784
dxs	1963	437539	439501	1929	1934	67.6729	1902	1910	71.4026	1444	1446	72.7753
eaeH	972	313481	314452	7	7	0.494664	10	10	0.754979	12	12	1.21969
eamA	1000	1618262	1619261	548	549	37.7095	541	541	39.7007	392	392	38.7277
eamB	688	2713345	2714032	229	242	24.1605	203	214	22.8258	168	176	25.2732
ebgA	3193	3220555	3223747	95	97	2.08666	161	161	3.70022	109	112	3.46541
ebgC	550	3223644	3224193	30	34	4.24615	25	25	3.33563	13	13	2.33516
ebgR	1084	3219388	3220471	416	416	26.3598	261	261	17.669	180	180	16.4051
ecnA	226	4374240	4374465	430	434	131.905	682	688	223.399	508	511	223.382
ecnB	247	4374476	4374722	5024	5024	1397.11	8676	8676	2577.65	5873	5873	2349.09
eco	589	2301827	2302415	410	410	47.8131	177	177	22.0526	173	173	29.0179
ecpD	841	155461	156301	83	83	6.77892	77	77	6.71886	45	45	5.28631
eda	742	1930139	1930880	950	954	88.3127	1360	1368	135.295	1229	1239	164.969
edd	1912	1930817	1932728	286	286	10.2744	442	443	17.0027	331	332	17.1548
efeB	1372	1082499	1083870	411	420	21.0268	738	751	40.1686	554	564	40.6126
efeO	1228	1081366	1082593	577	593	33.1692	1010	1027	61.3724	779	792	63.7181
efeU	930	1080479	1081408	599	599	44.2408	1197	1199	94.61	876	880	93.4836
efp	667	4373622	4374288	2586	3485	358.885	4190	6056	666.286	2964	4354	644.909
elaA	562	2379104	2379665	101	130	15.8886	84	113	14.7551	63	89	15.6455
elaB	406	2378744	2379149	500	500	84.5907	2730	2730	493.444	2115	2115	514.66
elaD	1312	2380635	2381946	38	38	1.98943	100	100	5.59329	64	64	4.81928
elbB	754	3347828	3348581	1	1	0.0910977	2	2	0.194652	0	0	0
elfA	640	996991	997630	232	232	24.8993	255	255	29.2389	204	204	31.491
elfC	2701	998339	1001039	165	167	4.24689	176	177	4.80894	162	167	6.1084
elfD	802	997613	998414	27	28	2.39807	44	44	4.02605	37	37	4.55788
elfG	1171	1000930	1002100	124	132	7.74276	146	159	9.96417	108	110	9.2805
emrA	1273	2809349	2810621	350	357	19.2628	676	696	40.1219	488	503	39.0369
emrB	1639	2810538	2812176	295	300	12.5725	423	440	19.7004	307	309	18.6258
emrD	1285	3851845	3853129	193	193	10.3165	72	72	4.11178	47	47	3.61352
emrE	433	567438	567870	292	293	46.4792	436	437	74.0618	330	330	75.2943
emrK	1264	2480198	2481461	34	38	2.06498	98	101	5.86375	64	65	5.08045
emrY	1639	2478660	2480298	52	54	2.26305	85	85	3.80576	41	42	2.53166
emtA	712	1242303	1243014	785	886	85.4737	1000	1287	132.648	744	933	129.461
endA	808	3088269	3089076	77	77	6.54573	83	83	7.5382	54	54	6.60265
eno	1399	2904665	2906063	11887	11888	583.673	35722	35722	1873.78	29861	29861	2108.74
entA	847	627674	628520	134	148	12.0021	514	552	47.8252	328	356	41.5243
entB	958	626817	627774	77	82	5.87932	598	623	47.7225	361	375	38.6724
entC	1276	624008	625283	273	274	14.7495	1917	1950	112.146	1138	1157	89.5815
entD	721	608682	609402	200	216	20.5777	328	371	37.7607	222	263	36.0376
entE	1711	625193	626903	216	221	8.87199	1648	1692	72.569	1000	1025	59.1847
entF	3982	613280	617261	507	509	8.78001	2163	2168	39.9539	1250	1252	31.0627
entH	514	628423	628936	57	61	8.15165	201	222	31.695	149	162	31.1378
entS	1351	621423	622773	342	346	17.5914	1125	1132	61.4882	737	741	54.1874
envC	1360	3784761	3786120	1216	1248	63.031	1645	1690	91.1903	1247	1288	93.5649
envR	763	3410825	3411587	12	12	1.08028	46	46	4.42419	39	39	5.04982
envY	862	585370	586231	179	179	14.2634	209	209	17.7926	145	145	16.6187
envZ	1453	3532538	3533990	1021	1047	49.4948	1354	1376	69.495	982	1003	68.1979
epd	1120	3070694	3071813	5265	5269	323.139	5331	5338	349.753	3980	3983	351.34
eptA	1744	4331970	4333713	149	151	5.94715	200	207	8.71013	125	127	7.19437
eptB	1792	3706807	3708598	636	636	24.378	872	874	35.791	638	638	35.1737
era	1006	2700503	2701508	2681	2749	187.696	3440	3530	257.5	2467	2537	249.149
erfK	1033	2060415	2061447	1114	1114	74.0736	1155	1155	82.0507	787	787	75.268
erpA	445	176510	176954	4450	4450	686.876	5925	5925	977.078	4256	4256	944.882
essD	316	576521	576836	84	106	23.0408	29	30	6.96683	13	15	4.68965
essQ	316	1638394	1638709	28	32	6.95571	13	13	3.01896	10	10	3.12643
etk	2281	1041253	1043533	1317	1329	40.0201	1290	1309	42.1129	978	992	42.9657
etp	547	1043453	1043999	103	117	14.6919	82	98	13.1474	47	49	8.85003
eutA	1504	2563503	2565006	52	53	2.42051	40	41	2.00049	21	21	1.37945
eutB	1462	2555340	2556801	1179	1206	56.6603	817	826	41.4604	661	678	45.8161
eutC	988	2554432	2555419	872	913	63.4735	1077	1123	83.4111	887	939	93.8954
eutD	1117	2570511	2571627	49	51	3.13614	18	20	1.31395	24	24	2.12273
eutE	1504	2568370	2569873	30	30	1.3701	33	35	1.70774	26	27	1.77358
eutG	1288	2566346	2567633	34	37	1.97317	21	22	1.25345	25	26	1.99431
eutH	1327	2564903	2566229	107	113	5.84906	82	84	4.64525	64	68	5.0626
eutJ	937	2567523	2568459	19	20	1.46612	14	14	1.09645	13	14	1.47613
eutK	601	2553250	2553850	294	304	34.7438	267	273	33.3341	172	179	29.4249
eutL	760	2553763	2554522	321	344	31.0902	298	310	29.9329	203	211	27.4287
eutM	394	2570179	2570572	37	38	6.6247	31	31	5.77386	17	17	4.26274
eutN	388	2569785	2570172	8	8	1.41624	4	4	0.756535	6	6	1.52776
eutP	580	2573000	2573579	13	17	2.01326	9	11	1.39176	8	9	1.53303
eutQ	802	2572324	2573125	25	28	2.39807	25	28	2.56203	17	18	2.21735
eutR	1153	2552152	2553304	403	407	24.2462	430	437	27.8133	291	292	25.0201
eutS	436	2573492	2573927	16	16	2.52065	5	6	1.00987	2	2	0.453189
eutT	904	2571524	2572427	39	41	3.11526	34	35	2.84119	14	14	1.53001
evgA	715	2481677	2482391	1004	1008	96.8352	3219	3244	332.947	2248	2260	312.276
evgS	3694	2482296	2485989	629	629	11.6959	3867	3871	76.9001	2953	2957	79.0843
exbB	835	3149272	3150106	3960	4030	331.51	12151	12368	1086.96	8809	8958	1059.89
exbD	526	3148840	3149365	1447	1478	193.004	4091	4225	589.443	2764	2854	536.048
exoD	379	565321	565699	27	46	8.33676	45	64	12.392	28	39	10.1663
exoX	763	1924044	1924806	891	900	81.0208	1109	1114	107.142	737	741	95.9466
exuR	877	3244574	3245450	2947	2947	230.812	1455	1455	121.749	1056	1056	118.96
exuT	1519	3243026	3244544	286	286	12.9326	318	318	15.3628	215	215	13.9835
eyeA	175	271704	271878	22	22	8.63502	33	33	13.8381	14	14	7.90362
fabA	619	1015175	1015793	4138	4138	459.175	7672	7674	909.771	6375	6375	1017.48
fabB	1321	2438407	2439727	8653	8654	449.979	8884	8885	493.578	7684	7687	574.897
fabD	1030	1148851	1149880	3270	3317	221.201	4446	4496	320.324	3352	3404	326.504
fabF	1342	1151062	1152403	11714	11714	599.558	11592	11592	633.88	8277	8277	609.335
fabG	835	1149793	1150627	11507	11611	955.128	16092	16230	1426.37	11464	11581	1370.24
fabH	1054	1147882	1148935	2432	2453	159.858	2752	2763	192.372	2221	2235	209.495
fabI	889	1348275	1349163	9939	9940	768.004	14816	14817	1223.09	10141	10141	1126.98
fabR	748	4159047	4159794	4441	4553	418.095	3516	3623	355.441	2529	2656	350.802
fabZ	556	202001	202556	7138	7487	924.936	8390	8757	1155.8	6309	6530	1160.31
fadA	1264	4025632	4026895	1224	1252	68.0355	2265	2334	135.505	1539	1587	124.041
fadB	2290	4026805	4029094	2332	2360	70.7873	4781	4869	156.029	3488	3551	153.197
fadD	1786	1886085	1887870	1741	1741	66.957	2105	2106	86.5322	1491	1491	82.4768
fadE	2545	240859	243403	6905	6905	186.361	6159	6160	177.621	4518	4518	175.386
fadH	2119	3229587	3231705	297	297	9.62729	641	641	22.1987	442	442	20.6076
fadI	1411	2457181	2458591	887	924	44.9804	814	835	43.4271	526	542	37.9497
fadJ	2245	2455037	2457281	1850	1889	57.7955	1600	1628	53.2156	1144	1164	51.2239
fadK	1747	1780955	1782701	306	306	12.0312	233	233	9.78732	165	165	9.33097
fadL	1441	2459228	2460668	1002	1002	47.762	1304	1304	66.4071	836	836	57.3163
fadM	499	463526	464024	314	314	43.2223	326	326	47.9422	194	194	38.4094
fadR	820	1234061	1234880	1756	1756	147.092	1689	1689	151.153	1254	1254	151.084
fau	649	3054163	3054811	1388	1388	146.901	430	430	48.6211	290	290	44.1458
fbaA	1180	3068187	3069366	4981	4983	290.06	16469	16474	1024.51	12307	12313	1030.9
fbaB	1153	2175534	2176686	866	866	51.5902	3751	3751	238.736	2599	2599	222.696
fbp	1099	4452634	4453732	5770	5770	360.626	5250	5250	350.56	3894	3894	350.053
fcl	1066	2124249	2125314	34	36	2.31966	51	52	3.5797	37	37	3.4291
fdhD	934	4083939	4084872	1042	1042	76.6301	1078	1078	84.6979	838	838	88.6407
fdhE	1030	4078322	4079351	3321	3495	233.071	3093	3264	232.549	2716	2871	275.38
fdhF	2248	4295242	4297489	1037	1037	31.6855	832	832	27.1599	670	670	29.4452
fdnG	3148	1545325	1548472	117	117	2.55288	131	133	3.1004	140	140	4.39369
fdnH	985	1548385	1549369	53	53	3.69588	54	58	4.32108	49	50	5.01498
fdnI	754	1549262	1550015	328	339	30.8821	332	342	33.2855	224	232	30.3985
fdoG	3151	4080795	4083945	26232	26529	578.297	19897	20098	468.064	18152	18346	575.213
fdoH	1003	4079880	4080882	9903	10540	721.802	7503	7986	584.291	6459	6832	672.95
fdoI	736	4079248	4079983	7105	7905	737.739	5214	5846	582.884	4134	4620	620.155
fdrA	1768	545804	547571	28	29	1.12666	23	25	1.03767	12	12	0.670556
fdx	436	2654770	2655205	1121	1260	198.501	1177	1332	224.191	678	770	174.478
feaB	1600	1445443	1447042	380	380	16.3133	238	238	10.9159	190	190	11.7319
feaR	1006	1444402	1445407	207	207	14.1335	229	229	16.7047	151	151	14.8291
fecA	2425	4512376	4514800	336	340	9.63043	517	519	15.7057	344	346	14.0961
fecB	1003	4511429	4512431	300	317	21.7089	271	288	21.0714	192	200	19.6999
fecC	1099	4510434	4511532	71	74	4.62501	121	122	8.14635	67	75	6.74217
fecD	1057	4509481	4510537	95	111	7.21318	142	159	11.0388	74	84	7.85127
fecE	868	4508713	4509580	91	105	8.30899	153	167	14.1188	93	101	11.4958
fecI	622	4515737	4516358	802	832	91.878	912	978	115.385	588	623	98.954
fecR	1054	4514787	4515840	492	503	32.7798	828	848	59.0413	599	623	58.396
feoA	328	3538085	3538412	234	255	53.4005	417	483	108.062	313	359	108.133
feoB	2422	3538329	3540750	4426	4516	128.073	3958	4079	123.589	2765	2842	115.927
feoC	337	3540650	3540986	482	524	106.802	321	351	76.4325	247	268	78.5671
fepA	2341	609477	611817	285	285	8.36223	857	857	26.8646	594	594	25.0681
fepB	1057	622777	623833	535	542	35.2211	1051	1066	74.0088	634	644	60.1931
fepC	916	618607	619522	164	176	13.1976	364	381	30.5232	242	255	27.503
fepD	1105	620408	621512	619	645	40.0937	654	693	46.0227	476	492	43.9884
fepE	1234	617377	618610	24	24	1.3359	44	44	2.61661	20	20	1.60122
fepG	1093	619419	620511	241	256	16.0879	417	464	31.1529	306	339	30.6419
fes	1225	611938	613162	136	139	7.79395	587	593	35.5238	405	411	33.1468
ffh	1462	2744456	2745917	5151	5151	242.004	4982	4982	250.067	3802	3802	256.922
ffs	214	475572	475785	4101	4368	1402	1876	2090	716.693	1211	1374	634.321
fhlA	2179	2852260	2854438	743	743	23.4213	911	912	30.7141	602	604	27.3852
fhuA	2344	167384	169727	4039	4040	118.387	11752	11763	368.266	8204	8212	346.12
fhuB	2083	171362	173444	422	429	14.1464	776	799	28.1487	595	609	28.8844
fhuC	898	169678	170575	481	504	38.5507	1246	1326	108.36	859	909	100.005
fhuD	991	170475	171465	242	272	18.8527	767	849	62.8688	497	529	52.7373
fhuE	2290	1158585	1160874	332	332	9.95821	922	922	29.5458	575	575	24.8067
fhuF	889	4602898	4603786	3692	3696	285.568	6839	6841	564.701	4798	4798	533.205
fic	703	3488883	3489585	78	89	8.69588	104	117	12.2133	75	82	11.5238
fieF	1003	4104392	4105394	5456	5457	373.707	5306	5306	388.21	4119	4119	405.72
fimA	649	4541038	4541686	1454	1454	153.886	6834	6834	772.736	7640	7641	1163.16
fimB	703	4538880	4539582	1347	1347	131.611	1642	1642	171.403	1015	1015	142.642
fimC	826	4542227	4543052	61	61	5.07257	332	332	29.4957	303	303	36.2409
fimD	2737	4543019	4545755	586	587	14.7313	1787	1796	48.154	1502	1505	54.3247
fimE	697	4539960	4540656	97	97	9.55911	134	134	14.1082	109	109	15.45
fimF	631	4545665	4546295	29	30	3.26566	91	93	10.8157	97	99	15.5004
fimG	604	4546208	4546811	33	40	4.54885	119	133	16.159	114	131	21.4274
fimH	1003	4546731	4547733	174	178	12.1898	323	328	23.9979	264	269	26.4964
fimI	640	4541651	4542290	5572	5574	598.226	64902	64906	7442.28	60356	60357	9317.16
fimZ	733	563071	563803	110	110	10.3078	113	113	11.3129	72	72	9.7043
fis	397	3409193	3409589	948	954	165.058	1499	1520	280.966	1116	1130	281.205
fiu	2383	838472	840854	293	295	8.50309	691	697	21.4639	443	445	18.449
fixA	871	42303	43173	15	15	1.18291	18	18	1.51654	28	29	3.28939
fixB	1042	43088	44129	24	25	1.64798	31	32	2.25363	13	13	1.23257
fixC	1387	44080	45466	34	34	1.68376	35	38	2.01052	24	25	1.78074
fixX	388	45363	45750	6	6	1.06218	1	1	0.189134	2	2	0.509254
fklB	721	4426858	4427578	978	978	93.1713	2503	2503	254.757	1950	1950	267.199
fkpA	913	3474629	3475541	4564	4564	343.363	6838	6838	549.616	5165	5165	558.902
fkpB	550	25726	26275	2607	2978	371.912	1516	1727	230.426	1085	1237	222.199
fldA	631	710158	710788	3061	3062	333.315	5675	5676	660.106	4063	4063	636.141
fldB	622	3037777	3038398	825	838	92.5406	828	837	98.7497	620	626	99.4305
flgA	760	1129427	1130186	66	66	5.96498	80	80	7.72462	49	49	6.36969
flgB	517	1130141	1130657	16	17	2.25859	17	17	2.41301	6	6	1.14656
flgC	505	1130561	1131065	8	9	1.22414	7	8	1.16252	6	9	1.76071
flgD	796	1130977	1131772	31	33	2.8476	18	21	1.93601	20	27	3.35109
flgE	1309	1131697	1133005	68	72	3.77808	60	62	3.47579	44	46	3.47179
flgF	856	1132925	1133780	33	33	2.64801	34	35	3.00051	27	28	3.23162
flgG	883	1133852	1134734	114	129	10.0348	107	121	10.056	74	82	9.17464
flgH	799	1134687	1135485	29	29	2.49304	36	37	3.39825	17	19	2.34932
flgI	1198	1135397	1136594	38	41	2.35075	42	44	2.69524	29	30	2.474
flgJ	1042	1136494	1137535	36	36	2.37309	31	31	2.18321	22	23	2.1807
flgK	1744	1137501	1139244	107	107	4.21421	126	129	5.42805	102	102	5.77816
flgL	1054	1139156	1140209	191	193	12.5775	150	156	10.8614	110	113	10.5919
flgM	394	1129058	1129451	101	120	20.9201	67	90	16.7628	39	50	12.5375
flgN	517	1128637	1129153	170	187	24.8445	138	173	24.5559	90	104	19.8737
flhA	2179	1960996	1963174	178	186	5.8632	177	178	5.99465	140	140	6.34756
flhB	1249	1963067	1964315	35	36	1.97979	44	46	2.70269	19	19	1.50289
flhC	679	1975290	1975968	104	110	11.1276	245	258	27.8837	189	194	28.2272
flhD	451	1975871	1976321	48	51	7.76734	140	154	25.0579	99	106	23.2202
flhE	493	1960604	1961096	28	28	3.90112	46	48	7.14488	25	26	5.21029
fliA	820	1999094	1999913	43	44	3.68568	38	40	3.5797	22	22	2.6506
fliC	1597	2000134	2001730	1563	1563	67.2253	1161	1161	53.3492	829	829	51.2844
fliD	1507	2001796	2003302	46	47	2.14222	42	42	2.04521	39	39	2.55674
fliE	415	2010724	2011138	26	26	4.30332	24	24	4.24389	15	15	3.57091
fliF	1759	2011153	2012911	37	39	1.52292	24	25	1.04298	25	26	1.4603
fliG	1096	2012804	2013899	49	51	3.19623	51	54	3.61563	37	37	3.33524
fliH	787	2013792	2014578	17	20	1.74556	22	24	2.23788	11	11	1.38087
fliI	1474	2014478	2015951	25	25	1.16499	31	31	1.54335	15	15	1.00538
fliJ	544	2015870	2016413	10	11	1.3889	12	16	2.15835	8	8	1.45287
fliK	1228	2016310	2017537	55	58	3.2442	63	64	3.82457	40	40	3.21808
fliL	565	2017542	2018106	21	23	2.79613	28	29	3.76661	17	19	3.32232
fliM	1105	2018011	2019115	49	51	3.1702	59	65	4.3167	43	48	4.29156
fliN	514	2019012	2019525	16	16	2.13814	14	16	2.28432	9	10	1.92209
fliO	466	2019428	2019893	18	18	2.65317	14	16	2.51962	8	8	1.69605
fliP	838	2019793	2020630	30	31	2.54095	43	52	4.55366	26	27	3.18314
fliQ	370	2020540	2020909	21	24	4.45541	21	22	4.36337	13	16	4.27222
fliR	886	2020817	2021702	68	68	5.27174	79	80	6.62609	59	61	6.80193
fliS	511	2003227	2003737	22	26	3.49487	22	25	3.59021	24	26	5.02676
fliT	466	2003637	2004102	25	28	4.12715	22	24	3.77943	22	24	5.08816
fliY	901	1997609	1998509	1157	1157	88.2038	2954	2955	240.676	2529	2530	277.416
fliZ	652	1998497	1999148	81	81	8.53328	97	97	10.9175	71	71	10.7584
flk	1096	2435872	2436967	333	338	21.1829	405	407	27.2511	291	293	26.4115
flu	3220	2069463	2072682	538	539	11.4977	4004	4024	91.7071	1284	1287	39.4874
flxA	433	1644329	1644761	139	139	22.0498	148	148	25.0827	93	93	21.2193
fmt	1048	3432136	3433183	2778	2963	194.2	2580	2757	193.053	1832	1922	181.187
fnr	853	1396798	1397650	6414	6414	516.486	6542	6542	562.811	4808	4808	556.867
fnrS	222	1407053	1407274	190	190	58.7867	129	129	42.642	121	121	53.8478
focA	958	952832	953789	585	585	41.9439	1191	1192	91.3086	714	714	73.6323
focB	949	2611856	2612804	215	215	15.5615	155	158	12.2178	121	121	12.5966
folA	580	49723	50302	387	388	45.9497	968	969	122.602	784	784	133.544
folB	469	3202243	3202711	136	149	21.8219	170	189	29.5726	127	137	28.8592
folC	1369	2429696	2431064	779	798	40.0385	1606	1631	87.4282	1273	1290	93.0941
folD	967	556098	557064	1709	1748	124.163	4188	4254	322.829	3262	3317	338.887
folE	769	2241006	2241774	4810	4976	444.46	6437	6622	631.922	4761	4889	628.101
folK	580	157253	157832	140	159	18.8299	338	387	48.9648	279	320	54.5077
folM	823	1678900	1679722	437	441	36.8059	395	398	35.4882	266	273	32.7717
folP	949	3322085	3323033	1424	1519	109.944	1410	1538	118.93	1062	1152	119.928
folX	463	2419247	2419709	2247	2313	343.142	3271	3361	532.707	2211	2262	482.667
fpr	847	4111749	4112595	698	698	56.6045	797	797	69.0519	539	539	62.8697
frc	1351	2490026	2491376	95	95	4.83	86	86	4.67137	65	65	4.75328
frdA	1909	4378533	4380441	790	798	28.7128	549	552	21.2194	412	416	21.529
frdB	835	4377806	4378640	481	516	42.4465	278	287	25.223	192	204	24.1368
frdC	496	4377400	4377895	469	511	70.7649	274	292	43.2018	162	177	35.2555
frdD	460	4377030	4377489	400	422	63.0134	191	199	31.7465	123	131	28.1352
fre	802	4024450	4025251	2868	2909	249.143	2464	2518	230.4	1833	1872	230.604
frlA	1438	3497832	3499269	28	28	1.33745	37	37	1.88818	34	34	2.33591
frlB	1123	3499190	3500312	63	67	4.09802	71	72	4.70494	53	55	4.83859
frlC	931	3500262	3501192	55	58	4.27914	42	44	3.4682	45	46	4.8814
frlD	886	3501089	3501974	93	95	7.36493	59	64	5.30087	51	51	5.68686
frlR	832	3501974	3502805	663	663	54.7355	717	717	63.2407	536	536	63.6469
frmA	1210	377686	378895	1195	1198	68.0064	492	493	29.8994	463	464	37.8851
frmB	934	376759	377692	805	805	59.2008	511	511	40.149	300	300	31.7329
frmR	376	378830	379205	153	153	27.95	86	87	16.9798	75	75	19.7065
frr	658	192772	193429	6106	6106	637.396	11579	11579	1291.36	9286	9286	1394.24
frsA	1345	256427	257771	1450	1450	74.0499	1633	1633	89.0974	1214	1214	89.1728
fruA	1792	2257741	2259532	546	551	21.1199	448	450	18.4279	329	331	18.2484
fruB	1231	2260387	2261617	305	311	17.3533	381	389	23.1896	260	270	21.6691
fruK	1039	2259449	2260487	199	211	13.9491	225	240	16.951	166	174	16.5451
frvA	547	4090400	4090946	20	21	2.637	12	12	1.60988	7	7	1.26429
frvB	1552	4088938	4090489	41	46	2.03585	51	52	2.45874	40	43	2.73724
frvR	1849	4086130	4087978	113	119	4.42068	127	132	5.23887	95	99	5.28974
frvX	1171	4087878	4089048	62	75	4.39929	97	117	7.33212	60	72	6.07451
frwB	421	4141547	4141967	27	28	4.5683	19	20	3.48617	15	15	3.52002
frwC	1180	4140453	4141632	14	14	0.814938	16	17	1.05723	10	10	0.837247
frwD	442	4145061	4145502	11	11	1.70942	5	5	0.830135	8	9	2.01167
fryA	2596	2500012	2502607	188	191	5.05367	175	177	5.00345	98	99	3.76761
fryB	427	2505938	2506364	22	26	4.18239	12	14	2.40603	3	5	1.15685
fryC	1348	2504669	2506016	26	27	1.37579	32	33	1.79649	12	14	1.02606
fsaA	763	862765	863527	101	101	9.09234	97	97	9.32928	67	67	8.67533
fsaB	763	4137069	4137831	43	45	4.05104	29	32	3.0777	23	26	3.36655
fsr	1321	502700	504020	613	613	31.874	424	424	23.554	276	276	20.6415
ftnA	598	1986640	1987237	779	779	89.4777	639	639	78.4153	475	475	78.4744
ftnB	604	1984849	1985452	860	860	97.8003	613	613	74.4774	455	455	74.4235
ftsA	1363	103882	105244	4130	4175	210.397	4864	4933	265.593	4033	4087	296.241
ftsB	412	2870531	2870942	575	579	96.5295	800	808	143.918	619	623	149.392
ftsE	769	3600102	3600870	1389	1548	138.268	1029	1122	107.07	894	965	123.976
ftsH	2035	3323023	3325057	19686	19687	664.498	14845	14845	535.324	10918	10919	530.096
ftsI	1867	91313	93179	15197	15289	562.488	15699	15780	620.245	14410	14487	766.602
ftsK	4090	932347	936436	11767	11767	197.616	10822	10822	194.171	7838	7838	189.329
ftsL	466	90932	91397	3784	4095	603.596	2631	2853	449.28	2091	2258	478.711
ftsN	1060	4120403	4121462	1297	1297	84.0452	1761	1761	121.914	1365	1366	127.315
ftsP	1513	3159279	3160791	2299	2299	104.371	2226	2226	107.966	1560	1560	101.864
ftsQ	931	103055	103985	1959	2070	152.721	2475	2619	206.437	1964	2076	220.299
ftsW	1345	98303	99647	1460	1528	78.0333	1898	2000	109.121	1477	1595	117.159
ftsX	1159	3599051	3600209	1485	1508	89.371	1239	1265	80.0955	907	920	78.4224
ftsY	1594	3600773	3602366	2261	2356	101.523	2417	2508	115.462	1917	1983	122.905
ftsZ	1252	105205	106456	7818	7818	428.914	10960	10961	642.461	8255	8255	651.401
fucA	748	2931063	2931810	48	49	4.49959	33	33	3.23753	26	26	3.43406
fucI	1876	2933506	2935381	144	147	5.38224	164	174	6.8064	109	119	6.26686
fucK	1549	2935360	2936908	378	386	17.1165	227	231	10.9436	160	165	10.5237
fucO	1249	2929887	2931135	203	204	11.2188	188	191	11.222	157	160	12.6559
fucP	1417	2932157	2933573	34	36	1.74506	37	39	2.01974	28	33	2.30081
fucR	832	2937290	2938121	875	876	72.3202	656	656	57.8604	460	460	54.6223
fucU	523	2936810	2937332	615	646	84.8417	292	303	42.515	206	221	41.7471
fumA	1747	1684755	1686501	4991	5023	197.492	4964	4990	209.608	4224	4249	240.287
fumB	1747	4343703	4345449	153	153	6.01558	107	109	4.57862	97	97	5.48548
fumC	1504	1683209	1684712	286	286	13.0616	267	267	13.0276	189	189	12.4151
fur	547	709423	709969	5318	6700	841.329	5521	7810	1047.77	3675	5117	924.196
fusA	2215	3469422	3471636	225239	228776	7094.39	212931	216585	7175.56	154374	157059	7005.27
fxsA	577	4366587	4367163	666	666	79.2824	644	644	81.9051	482	482	82.5291
gabD	1549	2789195	2790743	267	274	12.15	565	585	27.7144	382	391	24.938
gabP	1501	2792175	2793675	89	89	4.07275	177	177	8.65353	111	111	7.30597
gabT	1381	2790657	2792037	209	212	10.5444	576	593	31.511	371	379	27.1132
gadA	1501	3664203	3665703	86	253	11.5776	110	278	13.5914	92	233	15.336
gadB	1501	1568669	1570169	36	108	4.94222	112	318	15.547	62	162	10.6628
gadC	1636	1566978	1568613	242	242	10.1604	283	283	12.6942	170	170	10.266
gadE	628	3656289	3656916	22	22	2.40626	195	195	22.7864	150	150	23.5976
gadW	829	3661913	3662741	285	285	23.614	780	780	69.0464	484	484	57.6802
gadX	925	3663009	3663933	1286	1286	95.4944	3076	3076	244.031	2048	2048	218.738
gadY	205	3662787	3662991	1729	1729	579.322	2181	2181	780.733	1753	1753	844.819
galE	1117	790262	791378	415	421	25.8885	1295	1315	86.392	850	861	76.1528
galF	994	2111458	2112451	3259	3259	225.204	4408	4408	325.429	3448	3448	342.702
galK	1249	788054	789302	828	906	49.8247	1372	1511	88.7775	856	946	74.8281
galM	1141	787020	788160	5001	5489	330.435	3880	4172	268.324	2759	3008	260.452
galP	1495	3086206	3087700	847	847	38.9153	606	606	29.7463	403	403	26.6317
galR	1132	2974521	2975652	992	992	60.1927	401	401	25.9955	320	320	27.928
galS	1141	2238650	2239790	177	177	10.6553	268	268	17.2365	186	186	16.1051
galT	1147	789206	790352	333	344	20.6003	801	846	54.1262	483	501	43.1529
galU	1009	1290580	1291588	2668	2668	181.624	3564	3564	259.207	2848	2848	278.859
gapA	1096	1860695	1861790	11606	11608	727.487	64826	64826	4340.5	47766	47767	4305.79
gapC	1101	1487737	1488837	2485	2485	155.031	3328	3329	221.885	2368	2369	212.576
garD	1672	3273204	3274875	193	193	7.92866	195	195	8.55853	138	138	8.15415
garK	1246	3268647	3269892	213	213	11.7419	184	184	10.8368	128	128	10.1491
garL	871	3270809	3271679	34	35	2.76012	46	50	4.21262	37	37	4.19681
garP	1435	3271595	3273029	25	26	1.24451	24	24	1.22733	10	10	0.688468
garR	985	3269889	3270873	182	184	12.831	163	166	12.3672	111	111	11.1333
gatA	553	2172619	2173171	348	373	46.33	3556	4000	530.806	2637	2931	523.632
gatB	385	2172304	2172688	187	213	38.0012	2910	3536	673.988	2125	2527	648.456
gatC	1456	2170945	2172400	998	1018	48.0247	6727	6948	350.186	5213	5396	366.139
gatD	1141	2169857	2170997	337	338	20.3474	2539	2553	164.197	1997	2013	174.299
gatR	874	2167717	2169851	857	857	67.3516	1001	1001	84.0473	774	774	87.4914
gatY	955	2174372	2175326	4263	4509	324.306	13484	14081	1082.01	10429	10914	1129.06
gatZ	1363	2173081	2174443	2857	3041	153.25	13074	13809	743.477	10201	10747	778.982
gcd	2491	138835	141325	4796	4796	132.246	3092	3092	91.0891	2284	2284	90.5854
gcl	1882	533040	534921	194	195	7.11695	141	142	5.53694	109	109	5.72193
gcvA	1018	2939672	2940689	606	610	41.1586	593	599	43.1797	407	409	39.6928
gcvB	306	2940618	2940923	7888	7893	1771.74	850	853	204.564	519	520	167.887
gcvH	490	3047182	3047671	160	164	22.9893	751	776	116.216	687	703	141.741
gcvP	2974	3044190	3047163	351	351	8.10671	1691	1691	41.7257	1322	1322	43.9164
gcvR	673	2597828	2598500	2530	2801	285.875	2695	3193	348.165	1543	1802	264.53
gcvT	1195	3047595	3048789	250	253	14.5422	796	814	49.987	683	695	57.4583
gdhA	1444	1840295	1841738	9926	9926	472.156	23222	23223	1180.19	17610	17612	1204.97
gfcA	406	1048662	1049067	132	159	26.8998	65	69	12.4717	32	38	9.24684
gfcB	745	1047911	1048655	166	169	15.5815	94	94	9.25918	59	61	8.08927
gfcC	847	1047168	1048014	93	95	7.70405	36	38	3.29231	33	33	3.84916
gfcD	2197	1045072	1047268	257	261	8.15998	258	261	8.71789	209	210	9.44333
gfcE	1240	1043887	1045126	225	236	13.0728	234	248	14.6768	114	121	9.6405
ggt	1843	3583104	3584946	310	310	11.5535	883	883	35.159	555	556	29.8047
ghrA	1039	1097009	1098047	1923	1927	127.393	2100	2101	148.392	1560	1560	148.335
ghrB	1075	3715233	3716307	2371	2372	151.56	5260	5260	359.069	3409	3410	313.388
glcA	1783	3117619	3119401	371	371	14.2923	344	344	14.1582	200	200	11.0819
glcB	2272	3119656	3121927	1381	1386	41.9019	1231	1234	39.8573	874	878	38.1788
glcC	865	3126194	3127058	1211	1211	96.1627	798	798	67.6998	662	662	75.6097
glcD	1600	3124544	3126143	164	165	7.08341	140	141	6.46696	118	119	7.34789
glcE	1153	3123492	3124644	130	131	7.80406	84	86	5.47356	65	65	5.56955
glcF	1324	3122258	3123581	276	287	14.8892	247	263	14.577	199	207	15.4461
glcG	505	3121849	3122353	226	251	34.1398	199	225	32.6958	141	153	29.932
gldA	1204	4135955	4137158	241	249	14.2053	263	272	16.5784	190	200	16.4112
glf	1204	2105250	2106453	510	528	30.1222	1052	1091	66.4966	1000	1025	84.1072
glgA	1534	3564623	3566156	2662	2768	123.942	3337	3483	166.621	2899	3006	193.597
glgB	2287	3569339	3571625	5183	5207	156.387	5726	5753	184.599	4509	4540	196.122
glgC	1396	3566056	3567451	1626	1743	85.7611	1732	1848	97.1443	1370	1469	103.961
glgP	2548	3562157	3564704	5205	5253	141.608	6374	6443	185.562	4984	5024	194.799
glgS	301	3189761	3190061	170	170	38.7937	516	516	125.801	522	522	171.333
glgX	2074	3567369	3569442	2782	2877	95.2818	3360	3505	124.017	2619	2722	129.663
glk	1066	2506483	2507548	746	746	48.0685	904	904	62.2318	647	647	59.9629
glmM	1438	3320755	3322192	5451	5668	270.738	4169	4394	224.234	3128	3318	227.957
glmS	1930	3909862	3911791	15474	15474	550.711	11466	11466	435.969	9114	9114	466.539
glmU	1471	3911853	3913323	6540	6540	305.382	7279	7279	363.128	5813	5813	390.412
glmY	284	2689179	2689462	7240	7244	1752.02	1800	1800	465.109	1124	1125	391.354
glmZ	272	3984355	3984626	20572	20572	5195.01	17114	17114	4617.25	13631	13631	4951.02
glnA	1510	4054648	4056157	8149	8149	370.686	676	676	32.8527	513	513	33.5642
glnB	439	2685092	2685530	1819	1821	284.921	2865	2869	479.586	2479	2483	558.789
glnD	2773	185978	188750	1755	1757	43.5212	1638	1638	43.3476	1188	1189	42.3612
glnE	2941	3194823	3197763	2993	3042	71.0465	1952	1975	49.2803	1555	1573	52.8408
glnG	1510	4051892	4053401	691	714	32.4788	462	470	22.8414	342	353	23.0958
glnH	847	846481	847327	7818	7818	634.002	925	925	80.1418	843	843	98.3286
glnK	439	471722	472160	32	32	5.00684	5	5	0.835808	3	3	0.675138
glnL	1150	4053313	4054462	497	509	30.4017	228	237	15.1235	173	180	15.4636
glnP	760	845683	846442	2485	2590	234.08	390	407	39.299	314	328	42.6379
glnQ	823	844964	845786	2827	2957	246.791	458	487	43.424	409	424	50.8981
glnS	1765	705216	706980	2905	2905	113.052	2731	2731	113.548	2247	2247	125.775
glnU	175	696088	696262	9476	29662	11642.4	2918	5462	2290.42	2673	5402	3049.67
glnV	175	695765	695939	3740	32249	12657.8	4432	10371	4348.94	3005	8596	4852.82
glnW	175	695979	696153	1464	10477	4112.23	2475	4924	2064.81	1469	3696	2086.55
glnX	175	695653	695827	2770	30180	11845.7	2477	6621	2776.43	1614	5324	3005.63
gloA	508	1725761	1726268	862	862	116.553	1177	1177	170.025	907	907	176.392
gloB	856	234027	234882	717	894	71.7369	764	975	83.5857	518	659	76.0584
glpA	1729	2350569	2352297	52	54	2.14525	56	57	2.41925	36	36	2.05704
glpB	1360	2352187	2353546	49	50	2.52528	38	39	2.10439	21	22	1.59816
glpC	1291	2353443	2354733	75	77	4.09678	63	65	3.69478	32	32	2.44884
glpD	1606	3559936	3561541	404	404	17.2788	254	254	11.6062	151	151	9.28896
glpE	427	3559520	3559946	597	602	96.8383	829	837	143.846	625	629	145.532
glpF	946	4115268	4116213	122	124	9.00345	81	82	6.36097	66	69	7.20599
glpG	931	3558645	3559575	1414	1445	106.61	1704	1743	137.388	1255	1286	136.467
glpK	1609	4113737	4115345	522	528	22.5401	471	488	22.2569	323	325	19.9555
glpQ	1177	2347957	2349133	749	754	44.0021	761	767	47.8211	620	622	52.2095
glpR	859	3557870	3558728	1171	1188	94.9953	951	970	82.8666	703	719	82.6935
glpT	1459	2349038	2350496	65	65	3.06011	56	56	2.81665	42	43	2.91172
glpX	1111	4112592	4113702	286	286	17.682	521	521	34.4132	448	448	39.8382
glrK	1528	2687693	2689220	733	733	32.9503	610	610	29.2959	473	473	30.5825
glrR	1435	2685491	2686925	1101	1119	53.562	900	915	46.7918	694	709	48.8124
gltA	1384	752408	753791	11287	11288	560.221	20220	20220	1072.13	17485	17485	1248.15
gltB	4561	3352647	3357207	1146	1146	17.2585	1309	1309	21.0611	929	930	20.1446
gltD	1519	3357120	3358638	671	673	30.4324	1117	1120	54.108	705	710	46.1781
gltF	865	3359098	3359962	0	0	0	1	1	0.0848369	0	0	0
gltI	1009	686062	687070	2645	2645	180.058	3847	3847	279.79	2529	2529	247.624
gltJ	841	685152	685992	2111	2139	174.7	1301	1317	114.919	1138	1157	135.917
gltK	775	684478	685252	493	538	47.6825	409	477	45.1666	242	278	35.4388
gltL	826	683753	684578	533	596	49.5615	508	581	51.6175	338	385	46.0486
gltP	1414	4292404	4293817	6924	6924	336.346	3366	3366	174.689	2001	2001	139.808
gltS	1306	3825483	3826788	1459	1459	76.7345	1243	1244	69.9001	765	765	57.8701
gltT	176	4166295	4166470	0	1829	713.805	0	951	396.523	0	690	387.322
gltU	176	3941358	3941533	15893	65469	25550.6	11208	30508	12720.4	8081	21288	11949.7
gltV	176	4207697	4207872	6431	26131	10198.2	4727	12795	5334.93	3431	9104	5110.41
gltW	176	2727391	2727566	0	1841	718.488	0	990	412.785	0	719	403.601
gltX	1516	2517279	2518794	8730	8730	395.543	7133	7134	345.33	5146	5146	335.356
gluQ	1027	159186	160212	417	419	28.0235	451	451	32.226	308	309	29.7251
glvC	1717	3860010	3861726	79	82	3.28037	81	85	3.63287	67	69	3.97022
glvG	915	3859196	3860110	74	80	6.00548	96	102	8.1805	67	73	7.88202
glxK	1246	541012	542257	44	44	2.42557	50	50	2.94478	38	38	3.01302
glxR	979	535710	536688	30	30	2.10483	38	38	2.84841	29	29	2.92652
glyA	1354	2682276	2683629	7010	7010	355.613	28483	28484	1543.77	21927	21927	1599.91
glyQ	1012	3722430	3723441	1927	1940	131.674	1862	1889	136.978	1547	1573	153.562
glyS	2170	3720351	3722520	20043	20135	637.339	14508	14563	492.484	11394	11452	521.384
glyT	175	4173596	4173770	3958	24699	9694.38	6578	10525	4413.52	4632	13260	7485.85
glyU	174	2997006	2997179	1554	1558	615.031	872	874	368.607	732	733	416.189
glyV	176	4390283	4390458	24198	60102	23456.1	11350	20824	8682.65	10529	18408	10333.1
glyW	176	1990066	1990241	18489	45952	17933.7	9506	17360	7238.32	9250	16154	9067.83
glyX	176	4390395	4390570	266	14683	5730.34	272	6770	2822.78	170	6457	3624.55
glyY	176	4390506	4390681	234	12559	4901.41	217	5240	2184.84	119	4526	2540.61
gmd	1222	2125217	2126438	86	90	5.05883	181	184	11.0496	135	137	11.0761
gmhB	676	222733	223408	463	463	47.0449	567	567	61.5513	541	541	79.0654
gmk	724	3819351	3820074	3983	3988	378.351	2433	2435	246.809	1670	1670	227.884
gmm	580	2123767	2124346	26	33	3.90809	28	34	4.30182	16	24	4.08808
gmr	2086	1342781	1344866	729	810	26.6716	1113	1222	42.989	769	845	40.0201
gnd	1507	2097886	2099392	20278	20279	924.298	18780	18780	914.499	13390	13390	877.815
gnsA	274	1051190	1051463	563	802	201.049	181	537	143.822	138	407	146.751
gnsB	274	1635633	1635906	1746	1746	437.696	3924	3924	1050.94	3267	3267	1177.97
gntK	628	3575088	3575715	119	125	13.6719	72	73	8.5303	46	48	7.55122
gntP	1444	4547976	4549419	154	154	7.32541	148	148	7.52134	110	110	7.52595
gntR	1096	3575754	3576849	1534	1534	96.1376	1426	1426	95.4794	1018	1019	91.8543
gntT	1417	3544481	3545897	358	358	17.3537	324	324	16.7794	182	182	12.6893
gntU	1441	3573744	3575184	193	194	9.24733	170	172	8.75922	102	102	6.99314
gntX	784	3542804	3543587	670	754	66.0593	581	697	65.2405	447	546	68.8038
gor	1453	3644222	3645674	2592	2592	122.532	2107	2107	106.414	1570	1570	106.75
gph	859	3511653	3512511	1272	1438	114.986	1470	1710	146.084	1065	1219	140.199
gpmA	853	786066	786918	7537	7538	606.996	12439	12439	1070.13	10492	10492	1215.19
gpmM	1645	3783183	3784827	2774	2791	116.539	6000	6030	269	4055	4072	244.556
gpp	1585	3960768	3962352	3623	3624	157.05	4266	4266	197.512	2949	2949	183.815
gpr	1141	3145819	3146959	241	241	14.5081	396	396	25.4689	262	262	22.6857
gpsA	1120	3780665	3781784	1464	1519	93.1576	3342	3432	224.869	2528	2607	229.963
gpt	559	255877	256435	950	950	116.732	1283	1283	168.429	1006	1006	177.796
greA	577	3326261	3326837	74	74	8.80916	43	43	5.46882	38	38	6.50644
greB	577	3534734	3535310	639	639	76.0683	475	475	60.4114	389	389	66.6054
groL	1747	4368948	4370694	15664	15700	617.285	34605	34729	1458.82	25315	25417	1437.37
groS	394	4368611	4369004	1672	1693	295.148	5625	5705	1062.58	3946	4016	1007.01
grpE	694	2748137	2748830	2483	2538	251.195	4208	4264	450.878	3147	3184	453.262
grxA	358	889719	890076	409	409	78.4728	500	500	102.492	405	405	111.766
grxB	748	1122630	1123377	1008	1008	92.563	3191	3191	313.059	2109	2109	278.555
grxC	352	3782214	3782565	1063	1071	208.99	1637	1646	343.153	1208	1215	341.012
grxD	448	1731778	1732225	3563	3563	546.281	7774	7774	1273.41	5932	5932	1308.15
gshA	1657	2812905	2814561	5359	5359	222.147	5806	5806	257.132	4156	4156	247.793
gshB	1051	3089800	3090850	1787	1857	121.363	1444	1518	105.991	1064	1132	106.409
gsiA	1972	866643	868614	1438	1467	51.0978	3837	3941	146.656	2938	3009	150.748
gsiB	1639	868534	870172	2169	2197	92.0725	3413	3474	155.543	2540	2591	156.18
gsiC	1021	870090	871110	302	315	21.1916	734	768	55.1997	600	642	62.122
gsiD	1012	871013	872024	273	281	19.0724	1045	1088	78.895	775	821	80.1491
gsk	1405	499249	500653	1636	1636	79.9808	1588	1588	82.9421	1173	1173	82.4817
gspA	1570	3451951	3453520	73	75	3.28126	88	88	4.11324	74	75	4.71952
gspB	520	3451530	3452049	49	52	6.86876	58	61	8.6085	48	53	10.0695
gspC	916	3453500	3454415	100	104	7.7986	111	121	9.69373	67	74	7.98127
gspD	2053	3454299	3456351	195	214	7.15984	201	224	8.00682	145	158	7.60333
gspE	1582	3456261	3457842	96	102	4.42866	102	110	5.10255	62	65	4.05922
gspF	1297	3457739	3459035	156	159	8.42046	148	162	9.16592	109	115	8.75979
gspG	538	3458945	3459482	22	27	3.44715	25	28	3.81924	24	28	5.14176
gspH	610	3459390	3459999	11	13	1.46384	9	11	1.32332	7	7	1.13372
gspI	478	3459896	3460373	11	15	2.15547	5	5	0.767614	7	7	1.44679
gspJ	688	3460266	3460953	37	44	4.39281	33	37	3.94652	35	37	5.31311
gspK	1084	3460846	3461929	163	174	11.0255	131	137	9.27454	102	104	9.47851
gspL	1264	3461844	3463107	196	236	12.8246	153	192	11.1469	137	161	12.5839
gspM	562	3463004	3463565	33	45	5.4999	30	46	6.00651	31	44	7.73485
gspO	778	3463465	3464242	101	107	9.44676	98	100	9.43238	70	71	9.01601
gss	1960	3134685	3136644	2138	2138	74.9256	1623	1623	60.7664	1262	1262	63.612
gstA	706	1712301	1713006	1320	1320	128.424	1495	1495	155.395	1056	1056	147.773
gstB	727	879077	879803	744	744	70.2938	614	614	61.9776	495	495	67.2677
gtrA	463	2465777	2466239	626	668	99.1001	1133	1247	197.645	799	875	186.708
gtrB	1021	2466136	2467156	598	629	42.3159	1765	1928	138.574	1368	1499	145.048
gtrS	1432	2467053	2468484	129	131	6.28358	3166	3250	166.549	2519	2613	180.274
guaA	1678	2628980	2630657	2455	2456	100.534	6924	6925	302.851	5687	5690	335.009
guaB	1567	2630626	2632192	1017	1017	44.579	5039	5039	235.981	4102	4102	258.62
guaC	1144	113344	114487	2169	2169	130.23	5698	5698	365.508	4731	4731	408.566
guaD	1420	3023688	3025107	145	151	7.30411	177	195	10.0774	128	143	9.94909
gudD	1441	2916067	2917507	102	103	4.90967	99	100	5.09257	71	71	4.86777
gudP	1453	2918770	2920222	15	15	0.709095	38	39	1.9697	25	25	1.69985
gudX	1441	2917428	2918868	71	72	3.432	74	75	3.81943	77	77	5.27913
gutM	460	2826543	2827002	60	60	8.95926	36	36	5.74309	25	25	5.3693
gutQ	1066	2827735	2828800	636	676	43.558	445	471	32.4239	343	376	34.8471
gyrA	2728	2334815	2337542	10390	10393	261.683	9912	9914	266.689	7191	7191	260.424
gyrB	2515	3875728	3878242	6485	6508	177.741	5298	5324	155.346	4040	4055	159.29
hcaB	913	2669147	2670059	122	129	9.70505	89	99	7.95729	63	68	7.35824
hcaC	421	2668830	2669250	93	110	17.9469	63	79	13.7704	50	60	14.0801
hcaD	1303	2669969	2671271	261	268	14.1276	235	238	13.404	161	163	12.3589
hcaE	1462	2666954	2668415	238	243	11.4166	292	295	14.8073	223	226	15.272
hcaF	619	2668312	2668930	77	92	10.2088	54	60	7.11314	53	61	9.73588
hcaR	991	2666028	2667018	364	365	25.2987	569	573	42.4309	435	436	43.4659
hcaT	1240	2664729	2665968	456	456	25.2593	527	527	31.1882	398	398	31.7101
hchA	952	2033759	2034710	2838	2838	204.764	1362	1362	104.988	766	766	79.4928
hcp	1753	911385	913137	40	40	1.56732	66	68	2.84661	48	50	2.81789
hcr	1069	910405	911473	54	55	3.53398	65	65	4.46207	38	38	3.5119
hda	802	2616097	2616898	890	890	76.2244	1112	1112	101.749	837	837	103.107
hdeA	433	3654431	3654863	163	163	25.857	877	877	148.632	742	742	169.298
hdeB	427	3653989	3654415	30	30	4.82583	183	183	31.4503	115	115	26.6076
hdeD	673	3654918	3655590	98	98	10.0021	140	140	15.2656	123	123	18.0562
hdfR	940	3945151	3946090	957	959	70.076	827	828	64.6403	508	508	53.3914
hdhA	868	1695297	1696164	1173	1173	92.8233	1759	1759	148.712	1020	1020	116.096
helD	2155	1023594	1025748	1557	1557	49.6272	1522	1522	51.8285	1282	1284	58.8645
hemA	1357	1262837	1264193	3836	3840	194.37	2531	2536	137.142	1878	1881	136.945
hemB	1075	387977	389051	1613	1613	103.063	2163	2164	147.724	1676	1676	154.029
hemC	1042	3987848	3988889	2658	2794	184.178	2421	2535	178.53	1627	1719	162.984
hemD	841	3987111	3987951	845	908	74.1598	769	814	71.028	557	593	69.6618
hemE	1165	4195639	4196803	1789	1852	109.193	2028	2103	132.469	1388	1441	122.201
hemF	1000	2551147	2552146	1177	1208	82.9747	1057	1079	79.1812	663	681	67.2795
hemG	646	4032531	4033176	567	598	63.5839	820	878	99.7385	606	645	98.6423
hemH	1063	497179	498241	535	535	34.57	631	631	43.5609	422	422	39.2207
hemL	1381	173602	174982	9851	9851	489.965	6782	6782	360.384	4771	4771	341.312
hemN	1474	4049968	4051441	2297	2297	107.039	2169	2169	107.985	1518	1519	101.811
hemX	1282	3985908	3987189	1813	1846	98.9059	1595	1639	93.8192	1186	1207	93.0154
hemY	1297	3984709	3986005	2488	2526	133.774	1749	1779	100.655	1319	1343	102.299
hflC	1105	4401223	4402327	7821	7882	489.951	7372	7419	492.702	5020	5059	452.312
hflD	742	1191213	1191954	491	512	47.3963	564	605	59.8346	416	442	58.851
hflK	1360	4399961	4401320	7916	7967	402.378	7746	7794	420.555	5461	5496	399.249
hflX	1381	4398595	4399975	9458	9459	470.468	7594	7594	403.532	5645	5645	403.837
hfq	409	4398211	4398619	12413	12413	2084.64	7824	7824	1403.8	6389	6389	1543.28
hha	319	479314	479632	2350	2373	510.959	2848	2886	663.906	2094	2119	656.26
hicA	277	1507210	1507486	225	227	56.2892	269	269	71.2645	172	174	62.0591
hicB	517	1507432	1507948	641	645	85.6935	928	936	132.858	598	603	115.229
higA	517	3231750	3232266	266	284	37.7317	288	305	43.2923	154	164	31.3393
higB	415	3232163	3232577	181	204	33.7645	215	229	40.4938	115	130	30.9479
hinT	460	1161008	1161467	1115	1151	171.868	1975	2047	326.558	1538	1580	339.34
hipA	1423	1588878	1590300	290	292	14.0947	233	236	12.1705	159	160	11.1084
hipB	367	1590200	1590566	268	290	54.2763	211	228	45.59	143	150	40.3795
hisA	838	2093049	2093886	479	542	44.4257	1260	1432	125.401	868	975	114.947
hisB	1168	2091392	2092559	839	964	56.6908	2594	2884	181.198	1854	2066	174.752
hisC	1171	2090322	2091492	469	528	30.971	2015	2250	141.002	1546	1733	146.21
hisD	1405	2089021	2090425	861	910	44.4881	2570	2713	141.701	2126	2245	157.861
hisF	877	2093768	2094644	551	609	47.6976	1411	1578	132.041	1071	1195	134.618
hisG	1000	2088116	2089115	969	1010	69.3745	2522	2641	193.807	2221	2313	228.513
hisH	691	2092459	2093149	426	492	48.9064	1343	1586	168.433	1042	1204	172.141
hisI	712	2094538	2095249	666	710	68.4947	1826	1944	200.363	1453	1552	215.351
hisJ	883	2424028	2424910	1404	1404	109.216	7836	7836	651.23	6285	6286	703.314
hisL	151	2087920	2088070	3520	3520	1601.2	4302	4302	2090.71	2978	2978	1948.42
hisM	817	2422539	2423355	193	219	18.412	705	786	70.5995	466	533	64.4527
hisP	874	2421758	2422631	191	203	15.9538	678	710	59.6139	615	661	74.7181
hisQ	787	2423252	2424038	357	377	32.9037	1172	1219	113.666	889	937	117.625
hisR	177	3980432	3980608	3709	30944	12008.3	7118	12716	5272.03	5530	9556	5333.82
hisS	1375	2637323	2638697	5149	5204	259.964	6804	6862	366.226	5079	5138	369.171
hiuH	514	2036880	2037393	1409	1414	188.958	916	918	131.063	538	539	103.6
hlyE	1012	1228706	1229717	39	39	2.64705	68	68	4.93094	39	39	3.80732
hmp	1291	2683757	2685047	539	539	28.6775	386	386	21.9413	291	291	22.2691
hns	514	1291732	1292245	39787	39787	5316.88	29439	29439	4203.01	21690	21690	4169
hofB	1486	115714	117199	179	182	8.41262	158	159	7.85198	105	111	7.37972
hofC	1303	114522	115824	152	153	8.06539	132	133	7.49045	84	86	6.52063
hofM	880	3519994	3520873	78	79	6.16628	92	94	7.83874	79	82	9.20592
hofN	640	3519455	3520094	18	19	2.03916	25	27	3.09588	18	19	2.93298
hofO	541	3519031	3519571	6	6	0.761785	5	6	0.81387	3	4	0.730464
hofP	505	3518637	3519141	5	7	0.952106	7	8	1.16252	3	5	0.97817
hofQ	1339	3517487	3518825	71	77	3.94992	68	71	3.89116	48	55	4.05805
hokA	253	3718471	3718723	0	51	13.8461	0	10	2.90055	0	7	2.73346
hokB	250	1489946	1490195	96	2913	800.348	108	2254	661.629	56	1486	587.239
hokC	253	16751	17003	0	16	4.34388	0	11	3.19061	0	11	4.29544
hokD	256	1643143	1643398	2252	2252	604.237	1706	1706	489.035	1166	1166	449.981
hokE	253	606959	607211	1807	3530	958.369	1794	3380	980.386	1350	2564	1001.23
holA	1132	669797	670928	1014	1045	63.4086	1135	1192	77.2735	855	904	78.8965
holB	1105	1154885	1155989	718	753	46.8071	803	862	57.2461	510	558	49.8893
holC	544	4481860	4482403	2358	2442	308.337	1375	1517	204.639	932	1031	187.239
holD	514	4605726	4606239	422	450	60.1351	698	751	107.22	518	547	105.138
holE	331	1923032	1923362	1109	1135	235.53	1391	1402	310.829	987	994	296.684
hpf	388	3344095	3344482	1173	1681	297.587	12	44	8.32189	11	19	4.83791
hpt	637	141331	141967	2759	2759	297.503	3394	3394	390.997	2587	2587	401.229
hrpA	4003	1480985	1484987	2973	2974	51.031	3179	3179	58.2782	2320	2320	57.2583
hrpB	2530	162005	164534	1393	1445	39.2307	1356	1417	41.1008	1014	1074	41.9391
hscA	1951	2655107	2657057	7742	7974	280.736	6403	6649	250.092	3741	3867	195.818
hscB	616	2656974	2657589	1812	1869	208.405	1786	1875	223.368	829	874	140.174
hscC	1771	680946	682716	121	121	4.69294	219	219	9.07458	134	134	7.47519
hsdM	1690	4579482	4581171	765	775	31.4988	1222	1237	53.7136	1019	1033	60.3878
hsdR	3613	4581272	4584884	893	893	16.977	1177	1177	23.9061	875	875	23.9263
hsdS	1495	4578091	4579585	161	162	7.44308	787	802	39.3672	599	607	40.1128
hslJ	523	1439345	1439867	627	627	82.3464	710	710	99.6225	443	443	83.6831
hslO	979	3527696	3528674	792	811	56.9006	806	821	61.5405	658	670	67.6126
hslR	502	3527270	3527771	243	255	34.8911	253	261	38.1538	225	231	45.4615
hslU	1432	4118439	4119870	3237	3291	157.857	3295	3367	172.544	2342	2394	165.165
hslV	631	4119780	4120410	708	731	79.5732	623	657	76.4077	502	520	81.416
hspQ	418	1027627	1028044	2065	2070	340.152	2086	2089	366.744	1377	1381	326.402
hsrA	1528	3937208	3938735	628	641	28.8146	488	502	24.1091	343	347	22.4358
htpG	1975	494244	496218	2456	2456	85.4161	4212	4212	156.503	3032	3032	151.669
htpX	982	1909719	1910700	15962	15963	1116.56	12195	12195	911.321	7971	7971	801.931
htrE	2698	152829	155526	347	353	8.98693	327	331	9.00299	197	199	7.28697
hupA	373	4198204	4198576	16286	16559	3049.33	8710	8898	1750.59	7339	7463	1976.7
hupB	373	460575	460947	10636	10640	1959.35	11316	11325	2228.08	10308	10318	2732.89
hyaA	1219	1031262	1032480	36	37	2.08486	40	41	2.4682	35	36	2.91766
hyaB	1894	1032377	1034270	40	40	1.45064	32	33	1.2786	25	26	1.35622
hyaC	808	1034189	1034996	23	24	2.04023	22	22	1.99808	25	27	3.30132
hyaD	688	1034893	1035580	30	38	3.79379	47	52	5.54646	51	64	9.19025
hyaE	499	1035477	1035975	27	32	4.40482	37	41	6.02954	11	11	2.17785
hyaF	958	1035872	1036829	43	43	3.08306	30	30	2.29803	36	39	4.02193
hybA	1087	3142176	3143262	88	89	5.62392	58	58	3.91561	54	54	4.90795
hybB	1279	3141008	3142286	105	110	5.90746	66	69	3.95894	62	64	4.94362
hybC	1804	3139308	3141111	468	492	18.733	441	455	18.5087	360	374	20.4819
hybD	595	3138814	3139408	321	347	40.0582	293	329	40.577	233	262	43.5031
hybE	589	3138333	3138921	546	601	70.0871	400	462	57.5609	342	411	68.9386
hybF	442	3137999	3138440	159	177	27.5061	96	113	18.761	79	96	21.4578
hybG	349	3137738	3138086	171	174	34.2454	215	226	47.5208	158	159	45.0098
hybO	1219	3143165	3144383	299	301	16.9606	171	174	10.4748	142	143	11.5896
hycA	562	2847996	2848557	47	47	5.74434	44	44	5.74536	35	35	6.15273
hycB	712	2847260	2847971	8	8	0.771771	9	10	1.03067	6	8	1.11006
hycC	1927	2845437	2847363	47	50	1.78224	44	47	1.78985	39	39	1.99949
hycD	1024	2844511	2845534	25	25	1.67694	17	17	1.21829	21	21	2.02607
hycE	1810	2842784	2844593	96	100	3.7949	100	101	4.0949	76	77	4.20289
hycF	643	2842232	2842874	34	39	4.16612	30	37	4.22271	15	15	2.30471
hycG	868	2841465	2842332	183	195	15.431	149	153	12.9352	113	118	13.4307
hycH	511	2841058	2841568	176	205	27.5557	186	230	33.0299	145	176	34.0273
hycI	571	2840595	2841165	414	476	57.2598	338	407	52.3069	201	240	41.5251
hydN	628	2835600	2836227	55	55	6.01564	47	47	5.49211	26	26	4.09025
hyfA	718	2599123	2599840	35	35	3.34828	9	9	0.919854	6	6	0.825587
hyfB	2119	2599740	2601858	83	84	2.72287	81	81	2.80514	74	74	3.45014
hyfC	1048	2601769	2602816	22	22	1.44192	17	18	1.26041	9	9	0.848432
hyfD	1540	2602733	2604272	37	38	1.69489	30	32	1.52486	23	23	1.47551
hyfE	751	2604184	2604934	25	27	2.46946	19	22	2.14973	20	21	2.76258
hyfF	1681	2604839	2606519	112	116	4.7399	79	85	3.71067	68	69	4.05525
hyfG	1768	2606409	2608176	110	114	4.42895	129	140	5.81094	107	114	6.37028
hyfH	646	2608086	2608731	42	43	4.57209	33	36	4.08951	21	23	3.51748
hyfI	859	2608628	2609486	125	136	10.8749	125	134	11.4475	103	114	13.1114
hyfJ	514	2609379	2609892	24	25	3.34084	28	30	4.28311	15	22	4.22859
hyfR	2113	2609822	2611934	120	121	3.93337	128	130	4.51486	116	120	5.61071
hyi	877	534834	535710	19	20	1.56642	22	22	1.84087	16	16	1.80242
hypA	451	2848569	2849019	17	21	3.19832	34	40	6.50855	26	28	6.13363
hypB	973	2848923	2849895	81	89	6.28284	143	159	11.9918	115	131	13.3013
hypC	373	2849786	2850158	44	50	9.20746	70	83	16.3294	43	46	12.1839
hypD	1222	2850058	2851279	204	215	12.085	205	208	12.4909	175	179	14.4716
hypE	1111	2851176	2852286	318	324	20.0313	401	409	27.0153	278	282	25.0767
hypF	2353	2833195	2835547	292	292	8.52392	305	306	9.54334	221	221	9.27911
hyuA	1486	3007950	3009435	54	54	2.49605	88	88	4.34575	59	59	3.92255
iaaA	1066	865691	866756	879	908	58.5069	3164	3251	223.8	2655	2730	253.012
iadA	1273	4556377	4557649	795	839	45.2702	989	1046	60.2982	756	792	61.4657
iap	1138	2874503	2875640	376	376	22.6947	414	414	26.6968	318	318	27.6071
ibpA	514	3865032	3865545	3485	3485	465.713	627	627	89.517	409	409	78.6133
ibpB	529	3864492	3865020	10642	10642	1381.8	687	687	95.302	515	515	96.1806
ibsA	160	2151373	2151532	310	1061	455.485	462	1875	859.968	273	1210	747.139
ibsB	157	2151705	2151861	626	844	369.251	783	1142	533.786	469	631	397.069
ibsC	160	3054912	3055071	176	251	107.754	124	161	73.8426	106	139	85.8283
ibsD	160	3192688	3192847	233	329	141.239	163	262	120.166	101	161	99.4127
ibsE	160	3193063	3193222	938	1438	617.33	665	1085	497.635	459	754	465.572
icd	1351	1194246	1195596	24945	24947	1268.36	46162	46172	2507.98	38068	38081	2784.77
icdC	265	1210536	1210800	69	69	17.8847	159	159	44.0304	98	98	36.5356
iclR	925	4220827	4221751	2243	2243	166.558	1530	1530	121.381	1197	1197	127.846
idi	649	3030987	3031635	432	432	45.7212	531	531	60.0414	373	373	56.7806
idnD	1132	4491398	4492529	59	59	3.58001	71	72	4.66753	44	45	3.92737
idnK	664	4492546	4493209	50	50	5.17226	72	72	7.95729	46	46	6.84425
idnO	865	4490610	4491474	87	87	6.90847	87	87	7.38081	59	62	7.08127
idnR	1099	4488164	4489262	426	426	26.6251	867	868	57.9593	579	579	52.0495
idnT	1420	4489229	4490648	364	364	17.6073	394	395	20.4131	253	253	17.6022
ihfA	400	1793277	1793676	4924	5601	961.799	3310	3758	689.442	2559	2886	712.807
ihfB	385	962951	963335	2699	2699	481.527	2431	2431	463.367	2123	2123	544.785
ileS	2917	22291	25207	25492	25940	610.818	14883	15115	380.253	11256	11439	387.425
ileT	177	4035064	4035240	7040	33584	13032.8	4035	36607	15177.2	2635	25238	14087
ileU	177	3425098	3425274	0	22280	8646.11	0	17373	7202.82	0	11707	6534.44
ileV	177	225281	225457	0	22322	8662.4	0	17232	7144.36	0	11664	6510.44
ileX	176	3213520	3213695	215	243	94.8358	184	210	87.5604	161	184	103.286
ileY	176	2783784	2783959	10	11	4.29298	5	7	2.91868	2	2	1.12267
ilvA	1645	3953254	3954898	11986	12092	504.906	1709	1720	76.7297	1316	1326	79.6367
ilvB	1789	3849119	3850907	797	810	31.0995	6114	6226	255.388	3207	3261	180.084
ilvC	1576	3955893	3957468	1398	1398	60.9298	22520	22522	1048.7	18080	18080	1133.39
ilvD	1951	3951401	3953351	12277	12365	435.327	1652	1662	62.5136	1167	1171	59.2974
ilvE	1030	3950407	3951436	12741	13268	884.804	1669	1805	128.6	1259	1408	135.052
ilvG	1745	3948483	3950227	44221	46572	1833.19	6933	7194	302.535	4718	4890	276.853
ilvH	592	87257	87848	618	632	73.3287	689	718	89.0028	536	561	93.6218
ilvI	1825	85530	87354	2353	2392	90.0279	3071	3118	125.376	2456	2487	134.632
ilvL	199	3948245	3948443	32974	32974	11381.4	39060	39060	14403.9	29238	29238	14515.4
ilvM	364	3950124	3950487	981	1105	208.516	84	109	21.9749	41	55	14.9278
ilvN	391	3848825	3849215	91	99	17.3915	999	1099	206.263	563	602	152.109
ilvX	151	3948430	3948580	671	1035	470.806	701	981	476.752	669	902	590.154
ilvY	994	3954950	3955943	461	461	31.8561	274	274	20.2286	245	245	24.3509
inaA	751	2346844	2347594	307	307	28.0787	337	337	32.9299	289	289	38.0184
infA	319	925448	925766	2537	2537	546.271	5403	5403	1242.93	4041	4041	1251.51
infB	2773	3311364	3314136	13157	13167	326.149	10788	10798	285.755	7926	7936	282.74
infC	643	1798120	1798762	117704	120238	12844.3	81977	83776	9561.14	58174	59634	9162.6
insA (NC_000913 1048955..1049331)	376	1048956	1049331	38	190	34.7092	23	66	12.8812	14	50	13.1377
insA (NC_000913 1976963..1977339)	376	1976964	1977339	0	6	1.09608	0	3	0.58551	0	2	0.525506
insA (NC_000913 20232..20608)	376	20233	20608	18	128	23.383	4	16	3.12272	4	12	3.15304
insA (NC_000913 278823..279199)	376	278824	279199	31	231	42.1991	27	97	18.9315	12	60	15.7652
insA (NC_000913 290294..290670)	376	290295	290670	0	7	1.27876	0	1	0.19517	0	3	0.78826
insA (NC_000913 3581405..3581781)	376	3581406	3581781	1	17	3.10556	5	21	4.09857	2	13	3.41579
insA (NC_000913 4516449..4516825)	376	4516450	4516825	337	433	79.1004	268	300	58.551	169	192	50.4486
insB (NC_000913 1049149..1049753)	604	1049150	1049753	128	1765	200.718	89	856	104.001	69	592	96.8324
insB (NC_000913 1976541..1977145)	604	1976542	1977145	0	59	6.70955	0	22	2.67292	0	17	2.78066
insB (NC_000913 19810..20414)	604	19811	20414	0	64	7.27816	0	25	3.03741	0	28	4.57991
insB (NC_000913 278401..279005)	604	278402	279005	0	32	3.63908	0	11	1.33646	0	9	1.47211
insB (NC_000913 289872..290476)	604	289873	290476	0	22	2.50187	0	21	2.55143	0	15	2.45352
insB (NC_000913 3581599..3582203)	604	3581600	3582203	0	42	4.77629	0	15	1.82245	0	15	2.45352
insB (NC_000913 4516643..4517247)	604	4516644	4517247	97	122	13.874	46	49	5.95333	32	42	6.86986
insC (NC_000913 1466807..1467273)	466	1466808	1467273	0	51	7.51732	1	177	27.8733	3	284	60.2099
insC (NC_000913 2067838..2068304)	466	2067839	2068304	5	371	54.6848	1	183	28.8181	0	67	14.2045
insC (NC_000913 2995256..2995722)	466	2995257	2995722	0	57	8.40171	1	158	24.8812	1	136	28.8329
insC (NC_000913 3184108..3184574)	466	3184109	3184574	2	158	23.2889	1	182	28.6607	1	154	32.6491
insC (NC_000913 380474..380940)	466	380475	380940	1	110	16.2138	2	272	42.8335	1	143	30.317
insC (NC_000913 4496194..4496660)	466	4496195	4496660	1	123	18.13	1	173	27.2434	0	81	17.1726
insD (NC_000913 1465944..1466950)	1006	1465945	1466950	0	132	9.01269	0	125	9.11828	0	114	11.1955
insD (NC_000913 1648768..1649561)	793	1648769	1649561	14	928	80.381	19	966	89.3933	6	530	66.0296
insD (NC_000913 2066975..2067981)	1006	2066976	2067981	0	110	7.51058	0	128	9.33712	0	114	11.1955
insD (NC_000913 2994393..2995399)	1006	2994394	2995399	0	118	8.0568	0	122	8.89944	0	112	10.9991
insD (NC_000913 3184431..3185437)	1006	3184432	3185437	0	136	9.2858	0	110	8.02409	0	107	10.508
insD (NC_000913 380797..381803)	1006	380798	381803	0	128	8.73958	0	128	9.33712	0	118	11.5883
insD (NC_000913 4496517..4497523)	1006	4496518	4497523	0	123	8.39819	0	113	8.24293	0	119	11.6865
insE (NC_000913 1094360..1094760)	400	1094361	1094760	0	6	1.03031	0	9	1.65114	0	4	0.987952
insE (NC_000913 2168159..2168559)	400	2168160	2168559	1	25	4.29298	1	15	2.7519	1	12	2.96386
insE (NC_000913 314414..314814)	400	314415	314814	5	45	7.72736	1	14	2.56844	0	6	1.48193
insE (NC_000913 391825..392225)	400	391826	392225	65	586	100.627	61	470	86.2261	40	297	73.3554
insE (NC_000913 565964..566364)	400	565965	566364	3	33	5.66673	2	25	4.58649	2	18	4.44578
insF (NC_000913 1093497..1094464)	967	1093498	1094464	0	255	18.1131	0	225	17.0749	0	180	18.39
insF (NC_000913 2168455..2169422)	967	2168456	2169422	0	264	18.7524	0	231	17.5302	0	181	18.4922
insF (NC_000913 314710..315677)	967	314711	315677	0	262	18.6103	0	245	18.5926	0	177	18.0835
insF (NC_000913 390962..391929)	967	390963	391929	0	269	19.1075	0	240	18.2132	0	158	16.1423
insF (NC_000913 566260..567227)	967	566261	567227	0	275	19.5337	0	238	18.0614	0	160	16.3467
insG	1429	4500126	4501554	538	540	25.9561	533	533	27.3713	466	467	32.2865
insH (NC_000913 1393999..1395116)	1117	1394000	1395116	5	81	4.98093	3	57	3.74475	4	66	5.8375
insH (NC_000913 1425769..1426850)	1081	1425770	1426850	142	192	12.1998	177	201	13.6449	134	148	13.5261
insH (NC_000913 2064328..2065445)	1117	2064329	2065445	141	1721	105.829	80	907	59.5875	64	553	48.9111
insH (NC_000913 2099918..2101035)	1117	2099919	2101035	75	1081	66.4739	149	2192	144.009	118	1355	119.846
insH (NC_000913 2287086..2288203)	1117	2287087	2288203	9	154	9.46992	4	84	5.51858	2	36	3.18409
insH (NC_000913 273324..274441)	1117	273325	274441	7	123	7.56364	5	83	5.45288	9	112	9.90605
insH (NC_000913 3128099..3129216)	1117	3128100	3129216	0	18	1.10687	0	13	0.854065	0	5	0.442235
insH (NC_000913 3363723..3364840)	1117	3363724	3364840	0	19	1.16837	0	11	0.722671	1	30	2.65341
insH (NC_000913 3650204..3651321)	1117	3650205	3651321	39	583	35.8504	44	649	42.6376	24	286	25.2958
insH (NC_000913 573959..575076)	1117	573960	575076	100	1566	96.298	219	3219	211.48	258	3033	268.259
insH (NC_000913 687219..688336)	1117	687220	688336	57	869	53.4374	7	110	7.22671	6	85	7.51799
insI (NC_000913 1467281..1468533)	1252	1467282	1468533	4	212	11.6308	6	285	16.7048	6	176	13.8881
insI (NC_000913 269726..270978)	1252	269727	270978	65	1734	95.1313	60	1668	97.7671	54	1277	100.768
insI (NC_000913 4505488..4506740)	1252	4505489	4506740	3	156	8.55852	6	278	16.2945	4	157	12.3889
insJ	622	3718603	3719224	219	302	33.3499	136	146	17.2252	81	92	14.6128
insK	952	3719121	3720072	431	447	32.2514	328	349	26.9023	249	266	27.6045
insL (NC_000913 15344..16557)	1213	15345	16557	16	809	45.8106	19	1159	70.117	10	566	46.099
insL (NC_000913 2512252..2513465)	1213	2512253	2513465	37	1717	97.2273	45	2682	162.255	33	1846	150.351
insL (NC_000913 607187..608400)	1213	607188	608400	13	660	37.3733	4	308	18.6333	5	348	28.3436
insM	367	4506699	4507065	60	60	11.2296	117	117	23.3949	79	79	21.2665
insN	784	269402	271413	185	195	17.0843	223	230	21.5284	178	180	22.6826
insO	1140	4505120	4507816	376	388	23.3779	294	309	19.8909	202	207	17.9391
insP	532	1501242	1501773	132	190	24.5313	81	138	19.0357	61	104	19.3133
insQ	1249	1501641	1502889	801	943	51.8594	564	745	43.7718	446	568	44.9285
insX	349	279338	279686	186	186	36.6072	254	254	53.4084	180	180	50.9545
insZ	997	1293649	1294645	259	259	17.8436	290	291	21.419	229	229	22.6922
intA	1342	2754081	2755422	2644	2644	135.328	2104	2104	115.052	1369	1369	100.783
intB	1366	4494598	4495963	1476	1476	74.2189	1009	1009	54.2053	711	711	51.4227
intD	1264	564038	565301	799	874	47.4945	690	785	45.5747	545	639	49.9447
intE	1228	1198902	1200129	245	253	14.1514	224	226	13.5055	130	136	10.9415
intF	1501	294920	296420	5522	5532	253.151	4599	4605	225.139	3039	3044	200.355
intG	262	2010426	2010687	16	16	4.19467	8	8	2.24073	3	3	1.13124
intK	283	1645198	1645480	26	31	7.52409	23	25	6.48268	17	22	7.68019
intQ	1258	1649475	1650732	311	416	22.7139	220	292	17.0335	170	253	19.869
intR	1336	1410024	1411359	175	183	9.40856	304	311	17.0826	189	197	14.5679
intS	1258	2464467	2465724	667	667	36.4186	721	721	42.0587	500	500	39.2668
intZ	1309	2556780	2558088	1016	1016	53.3129	634	634	35.5427	494	494	37.2841
iraD	493	4554916	4555408	86	86	11.982	253	253	37.6595	180	180	36.0713
iraM	424	1210903	1211326	20	20	3.23998	123	123	21.2883	80	80	18.6406
iraP	361	400510	400870	454	454	86.3828	368	368	74.8069	344	344	94.1428
iscA	424	2657585	2658008	5124	5299	858.434	4791	4983	862.434	2213	2300	535.917
iscR	589	2659665	2660253	4991	4991	582.037	4684	4684	583.583	2079	2079	348.719
iscS	1315	2658339	2659653	16982	17005	888.238	18360	18381	1025.76	8371	8385	629.96
iscU	487	2657925	2658411	6340	6559	925.097	5954	6183	931.689	2806	2907	589.728
iscX	301	2654558	2654858	1352	1456	332.257	1212	1297	316.209	692	740	242.885
ispA	1000	439426	440425	1362	1389	95.4071	1843	1899	139.356	1349	1377	136.041
ispB	1072	3331632	3332703	242	242	15.506	264	264	18.0722	176	176	16.2201
ispD	811	2869802	2870612	865	889	75.2939	759	780	70.5789	523	550	67.0004
ispE	952	1261249	1262200	7200	7256	523.527	9430	9476	730.447	7973	8006	830.834
ispF	580	2869323	2869902	721	769	91.0703	714	768	97.1704	536	583	99.3062
ispG	1219	2638708	2639926	8149	8242	464.416	7203	7279	438.197	5110	5159	418.117
ispH	1051	26177	27227	4225	4365	285.273	1914	1966	137.272	1365	1394	131.038
ispU	862	194803	195664	1185	1201	95.7005	1483	1497	127.443	1147	1166	133.637
isrA	258	1403676	1403933	27328	27328	7275.57	30847	30847	8773.93	29399	29399	11257.7
isrC	304	2069239	2069542	12	12	2.71135	68	69	16.6562	19	20	6.49968
istR	240	3851141	3851380	108	110	31.4818	102	102	31.1882	58	59	24.2872
ivbL	199	3850913	3851111	1813	1813	625.782	4616	4616	1702.21	2931	2931	1455.12
ivy	574	240243	240816	959	959	114.759	837	837	107.008	720	720	123.924
jayE	880	1205266	1206145	7	7	0.546379	14	14	1.16747	13	14	1.57174
katE	2362	1811791	1814152	227	227	6.60123	1654	1654	51.3874	1048	1048	43.8346
katG	2281	4131758	4134038	5696	5696	171.523	6355	6355	204.452	5018	5018	217.341
kbaY	961	3281065	3282025	60	60	4.28851	39	42	3.20721	27	28	2.87853
kbaZ	1381	3276836	3278216	65	65	3.23294	84	85	4.51675	52	54	3.8631
kbl	1297	3789378	3790674	1014	1075	56.9308	358	397	22.4622	269	294	22.3946
kch	1354	1307040	1308393	688	688	34.9018	927	927	50.2414	592	592	43.1955
kdgK	1030	3677342	3678371	669	669	44.6136	821	821	58.4934	590	590	56.5914
kdgR	892	1907332	1908223	1719	1719	132.37	1376	1376	113.202	1067	1067	118.178
kdgT	1084	4099613	4100696	105	105	6.65332	104	104	7.04052	75	75	6.83546
kdpA	1774	726282	728055	31	31	1.20029	25	25	1.03416	23	24	1.33658
kdpB	2149	724211	726359	145	145	4.63458	166	167	5.70271	80	81	3.72378
kdpC	673	723630	724302	83	92	9.38969	107	124	13.521	94	110	16.1478
kdpD	2785	720953	723737	1426	1450	35.762	1424	1469	38.7077	1120	1154	40.937
kdpE	778	720279	721056	327	327	28.87	295	301	28.3915	178	179	22.7305
kdpF	190	727955	728144	3	4	1.44606	2	3	1.15869	2	3	1.55992
kdsA	955	1267288	1268242	4999	5116	367.964	5771	5890	452.598	4102	4160	430.354
kdsB	847	969975	970821	1546	1722	139.646	2035	2315	200.571	1410	1612	188.026
kdsC	667	3340195	3340861	20	23	2.36854	16	17	1.87035	6	6	0.888712
kdsD	1087	3339188	3340274	13	14	0.884661	8	10	0.675105	7	8	0.727104
kduD	862	2980519	2981380	138	139	11.0761	136	138	11.7482	120	125	14.3264
kduI	937	2981310	2982246	151	153	11.2158	126	127	9.94638	85	85	8.96221
kefA	3463	485660	489122	3398	3398	67.3984	3035	3035	64.3142	2164	2164	61.7363
kefB	1906	3476824	3478729	1357	1400	50.4526	698	712	27.4131	571	586	30.3746
kefC	1963	47669	49631	321	330	11.5471	674	687	25.6825	437	450	22.6479
kefF	631	47146	47776	97	105	11.4298	225	239	27.7952	134	139	21.7631
kefG	655	3478629	3479283	399	465	48.763	243	276	30.9221	204	232	34.9931
kgtP	1399	2722470	2723868	35524	35525	1744.19	32324	32324	1695.54	21555	21555	1522.18
kilR	322	1416032	1416353	11	12	2.55979	5	5	1.1395	1	2	0.613635
kptA	655	4558853	4559507	95	95	9.96233	73	73	8.17867	57	57	8.59744
kup	1969	3929239	3931207	266	266	9.27929	665	665	24.7843	547	547	27.4459
lacA	712	360473	361184	4508	4537	437.691	236	252	25.973	179	187	25.9476
lacI	1183	365652	366834	650	650	37.7405	591	591	36.6609	460	460	38.4157
lacY	1354	361150	362503	26643	26662	1352.55	669	670	36.3126	381	382	27.8728
lacZ	3175	362455	365629	246820	246873	5340.83	972	974	22.5121	568	568	17.6742
lafU	856	249972	250827	56	61	4.8948	67	72	6.17248	55	57	6.57865
lamB	1441	4245894	4247334	99	99	4.719	112	112	5.70368	89	89	6.10185
ldcA	1015	1241389	1242403	783	857	57.9954	700	818	59.1409	530	617	60.0558
ldcC	2242	209579	211820	255	255	7.81238	340	340	11.1287	261	261	11.5011
ldhA	1090	1439878	1440967	1108	1108	69.8219	577	577	38.8463	479	479	43.4155
ldrA	208	1268391	1268598	0	232	76.6131	0	224	79.0288	0	166	78.8462
ldrB	208	1268926	1269133	37	420	138.696	10	154	54.3323	8	156	74.0964
ldrC	208	1269461	1269668	0	250	82.5573	0	215	75.8536	0	170	80.7461
ldrD	208	3698003	3698210	71	1141	376.791	53	574	202.511	62	778	369.532
lepA	1900	2703347	2705246	5188	5315	192.145	7271	7425	286.777	5099	5200	270.387
lepB	1075	2702357	2703431	2751	2869	183.316	3295	3439	234.76	2333	2423	222.68
leuA	1672	81958	83629	18932	19509	801.452	3487	3585	157.345	2115	2190	129.403
leuB	1192	80867	82058	9843	10398	599.173	3002	3224	198.481	1809	1924	159.465
leuC	1501	79464	80964	8873	9096	416.244	3407	3497	170.968	2062	2110	138.879
leuD	706	78848	79553	2614	2684	261.13	1145	1165	121.094	693	704	98.5153
leuE	739	1878145	1878883	583	583	54.188	231	231	22.9387	168	168	22.4595
leuL	187	83622	83808	7175	7175	2635.48	11623	11623	4561.18	6519	6519	3444.1
leuO	1045	84268	85312	665	665	43.7103	237	237	16.6431	159	159	15.032
leuP	187	4604223	4604409	5262	17809	6541.49	5375	10019	3931.73	3453	6436	3400.25
leuQ	187	4604338	4604524	2236	8089	2971.2	5240	13396	5256.96	3642	8982	4745.34
leuS	2683	671424	674106	5850	5952	152.378	6714	6817	186.455	5182	5283	194.534
leuT	187	3980529	3980715	3302	34684	12739.9	3317	10880	4269.61	2395	7589	4009.39
leuU	187	3320094	3320280	3432	3453	1268.33	1658	1671	655.746	1432	1447	764.474
leuV	187	4604102	4604288	2133	8495	3120.33	2409	6134	2407.15	1709	4381	2314.55
leuW	185	696186	696370	9872	15075	5597.11	15315	22593	8961.96	11530	16423	8770.34
leuX	185	4494328	4494512	1034	1035	384.28	1005	1007	399.447	723	724	386.636
leuZ	187	1989839	1990025	3850	6085	2235.1	5353	6293	2469.55	3721	4388	2318.25
lexA	709	4255038	4255746	11695	12001	1162.65	5037	5179	536.044	3636	3733	520.173
lfhA	1813	248358	250170	144	148	5.60715	96	100	4.04765	65	65	3.54202
lgt	976	2963184	2964159	574	610	42.9298	681	718	53.9853	478	515	52.1307
lhgO	1369	2787904	2789272	119	123	6.17135	246	252	13.5082	191	195	14.0724
lhr	4717	1727011	1731727	666	666	9.69811	851	851	13.2393	620	620	12.9856
ligA	2116	2526183	2528298	1570	1583	51.3859	1010	1010	35.0273	707	713	33.2897
ligB	1783	3817511	3819293	112	112	4.31465	98	98	4.03344	56	56	3.10293
ligT	631	161501	162131	305	371	40.3853	392	484	56.2881	256	309	48.3799
lipA	1066	658474	659539	3308	3308	213.151	1674	1674	115.239	1210	1210	112.141
lipB	742	660860	661601	285	285	26.3827	387	387	38.2744	328	328	43.6723
lit	994	1197818	1198811	83	83	5.73549	463	463	34.1818	330	330	32.7992
livF	814	3590747	3591560	648	688	58.0554	1699	1810	163.176	1322	1422	172.588
livG	868	3591462	3592329	580	651	51.5157	1692	1967	166.297	1258	1485	169.022
livH	1027	3593500	3594526	1595	1631	109.084	2735	2813	201.002	2056	2093	201.342
livJ	1204	3596578	3597781	1156	1158	66.0634	4164	4167	253.979	4385	4387	359.979
livK	1210	3594474	3595683	5811	5831	331.006	7969	8010	485.789	6249	6268	511.775
livM	1378	3592226	3593603	1416	1510	75.2673	3433	3702	197.146	2527	2729	195.655
lldD	1291	3777750	3779040	1074	1104	58.7383	1886	2000	113.685	1222	1288	98.5656
lldP	1756	3775322	3777077	1333	1361	53.2368	877	905	37.8203	493	502	28.2433
lldR	877	3776977	3777853	711	774	60.6206	628	707	59.159	401	446	50.2425
lnt	1639	688566	690204	1959	1986	83.2298	2212	2238	100.203	1466	1474	88.8494
lolA	712	936495	937206	1038	1100	106.119	946	985	101.521	779	814	112.948
lolB	724	1262100	1262823	575	579	54.9311	573	575	58.2814	454	455	62.0881
lolC	1300	1174550	1175849	1407	1438	75.9791	2459	2508	141.575	1625	1667	126.686
lolD	802	1175742	1176543	435	475	40.6816	708	768	70.2729	567	616	75.8826
lolE	1345	1176443	1177787	1336	1402	71.5986	2191	2283	124.562	1581	1644	120.758
lomR	500	1425313	1427008	33	33	4.53338	28	30	4.40304	31	33	6.52048
lon	2455	458012	460466	13124	13124	367.192	8040	8040	240.329	5961	5961	239.885
lpcA	679	243443	244121	3188	3188	322.498	3321	3321	358.922	2537	2538	369.282
lpd	1525	127812	129336	26653	26654	1200.52	25928	25930	1247.77	19796	19799	1282.65
lplA	1117	4621124	4622240	885	891	54.7902	427	431	28.3155	327	331	29.2759
lplT	1294	2970691	2971984	461	491	26.0631	469	493	27.9585	365	394	30.0814
lpoA	2137	3291322	3293458	2980	3248	104.398	3192	3575	122.764	2343	2599	120.154
lpoB	742	1161761	1162502	487	552	51.0992	913	1031	101.966	665	742	98.7952
lpp	337	1755345	1755681	238795	238796	48671.6	175373	175375	38189	152527	152529	44715.5
lptA	658	3341302	3341959	10	47	4.90626	14	33	3.68035	7	20	3.00289
lptB	826	3341866	3342691	12	16	1.33051	15	22	1.95454	14	27	3.22938
lptC	676	3340758	3341433	3	9	0.91448	11	25	2.7139	3	5	0.730734
lptD	2455	54755	57209	7964	7969	222.962	9893	9895	295.778	7046	7046	283.548
lptE	682	670828	671509	2229	2398	241.515	1989	2130	229.19	1535	1671	242.063
lptF	1201	4484141	4485341	1355	1386	79.2682	1232	1247	76.1946	918	933	76.7493
lptG	1183	4485241	4486423	1794	1824	105.906	1928	1959	121.521	1273	1293	107.982
lpxA	889	202460	203348	8371	8844	683.322	6871	7255	598.876	4797	5022	558.098
lpxB	1249	203248	204496	3152	3229	177.576	2971	3058	179.67	1923	1985	157.012
lpxC	1018	106457	107474	34671	34671	2339.36	27308	27308	1968.53	17437	17437	1692.23
lpxD	1126	200871	201996	10070	10191	621.666	13444	13642	889.079	8813	8949	785.185
lpxH	823	552441	553263	840	970	80.9563	1319	1455	129.737	965	1080	129.646
lpxK	1087	967489	968575	700	724	45.7496	704	722	48.7426	519	534	48.5342
lpxL	1021	1114885	1115905	775	775	52.138	1377	1377	98.9713	901	901	87.1836
lpxM	1072	1937246	1938317	2201	2201	141.028	2142	2142	146.631	1453	1453	133.908
lpxP	1021	2493567	2494587	3693	3693	248.446	271	271	19.478	181	181	17.5141
lpxT	814	2266776	2267589	592	599	50.5453	1602	1619	145.956	827	833	101.101
lrhA	1039	2403725	2404763	4098	4100	271.048	3563	3563	251.652	2842	2842	270.237
lrp	595	931718	932312	7314	7315	844.454	7823	7823	964.844	6197	6197	1028.96
lspA	595	25107	25701	4213	4552	525.489	2606	2769	341.513	1783	1923	319.299
lsrA	1636	1599414	1601049	64	68	2.85499	77	87	3.90245	61	68	4.1064
lsrB	1123	1602975	1604097	56	58	3.54754	123	130	8.49502	117	119	10.4689
lsrC	1129	1600943	1602071	42	54	3.28533	78	94	6.10991	52	60	5.25041
lsrD	1093	1601971	1603063	78	83	5.21599	100	109	7.31825	62	65	5.87529
lsrF	976	1604024	1604999	62	64	4.50411	156	161	12.1053	114	115	11.6408
lsrG	391	1604923	1605313	49	51	8.95926	78	82	15.39	55	56	14.1497
lsrK	1693	1596641	1598333	198	198	8.03317	185	185	8.01892	142	142	8.28642
lsrR	1054	1598312	1599365	241	241	15.7056	220	220	15.3173	175	175	16.4034
ltaE	1102	907516	908617	1351	1435	89.4435	2248	2329	155.092	1575	1648	147.745
luxS	616	2812240	2812855	3041	3092	344.776	7163	7350	875.604	4883	4995	801.107
lysA	1363	2975659	2977021	470	474	23.887	907	908	48.8867	731	734	53.203
lysC	1450	4229907	4231356	5133	5134	243.202	7227	7227	365.756	5986	5987	407.922
lysP	1570	2245085	2246654	2061	2061	90.1689	5732	5732	267.921	5740	5740	361.2
lysQ	176	780700	780875	1691	2912	1136.47	2306	3663	1527.3	1726	2848	1598.69
lysR	1036	2976943	2977978	423	428	28.3767	286	287	20.3293	248	249	23.7452
lysS	1618	3031679	3033296	12929	12970	550.605	9853	9912	449.556	6756	6788	414.476
lysT	176	779677	779852	4663	6898	2692.09	7561	10180	4244.59	6525	8795	4936.95
lysU	1618	4351223	4352840	1241	1241	52.6832	1795	1796	81.4571	1235	1235	75.4092
lysV	176	2519175	2519350	115	526	205.282	165	474	197.636	127	378	212.185
lysW	176	779966	780141	354	1195	466.373	684	1178	491.172	540	917	514.745
lysY	176	780270	780445	109	468	182.647	189	534	222.653	126	388	217.798
lysZ	176	780492	780667	1608	2407	939.382	2648	3653	1523.13	1886	2646	1485.3
lyxK	1597	3745007	3746603	49	51	2.19353	54	55	2.52731	37	37	2.28893
maa	652	478591	479242	788	788	83.0151	818	818	92.0676	564	564	85.4609
macA	1216	918358	919573	311	323	18.2452	385	398	24.0187	262	271	22.0177
macB	2047	919470	921516	366	375	12.5832	389	401	14.3756	275	280	13.5138
maeA	1798	1551996	1553793	3194	3194	122.018	4811	4811	196.357	3743	3743	205.668
maeB	2380	2574120	2576499	4812	4812	138.876	4512	4512	139.121	3270	3270	135.74
mak	1009	409268	410276	200	201	13.6831	160	160	11.6367	123	123	12.0434
malE	1291	4243252	4244542	53	53	2.81986	108	108	6.13901	91	91	6.96387
malF	1645	4241554	4243198	149	174	7.26544	111	127	5.66551	81	96	5.76556
malG	991	4240649	4241639	103	103	7.13908	63	63	4.66517	48	48	4.78524
malI	1129	1696176	1697304	365	365	22.2064	200	200	12.9998	141	141	12.3385
malK	1216	4244707	4245922	21	21	1.18622	17	17	1.02593	7	7	0.568722
malM	1021	4247477	4248497	330	330	22.2007	274	274	19.6936	187	187	18.0947
malP	2494	3548102	3550595	303	305	8.40005	396	399	11.7402	269	270	10.6956
malQ	2185	3546008	3548192	335	339	10.6568	453	456	15.3149	300	300	13.5646
malS	2131	3735420	3737550	137	137	4.41586	194	194	6.68066	138	138	6.39781
malT	2806	3551007	3553812	3093	3093	75.7131	7962	7963	208.252	5430	5432	191.253
malX	1693	1697279	1698971	689	708	28.7247	551	562	24.3602	401	410	23.9256
malY	1273	1698881	1700153	844	865	46.6731	822	849	48.9418	543	555	43.0725
malZ	1915	421642	423556	411	411	14.7418	519	519	19.8884	391	391	20.1718
manA	1276	1686500	1687775	990	990	53.2921	1056	1056	60.7315	809	810	62.7148
manX	1072	1899972	1901043	1161	1165	74.6466	1834	1844	126.231	1349	1351	124.508
manY	901	1901006	1901906	1280	1311	99.944	2204	2227	181.383	1462	1483	162.612
manZ	952	1901819	1902770	1476	1504	108.515	2435	2467	190.166	1762	1795	186.279
map	895	188712	189606	3540	3540	271.681	3969	3969	325.431	3078	3078	339.767
marA	484	1617498	1617981	435	486	68.9715	1203	1477	223.942	684	877	179.015
marB	319	1617913	1618231	445	473	101.847	1116	1201	276.282	706	752	232.897
marC	766	1616267	1617032	829	829	74.3369	724	724	69.3603	465	465	59.9736
marR	535	1617044	1617578	312	348	44.6791	560	658	90.2554	335	387	71.4649
matA	691	309970	310660	99	99	9.84092	206	206	21.8771	145	145	20.7313
matB	688	309308	309995	328	328	32.7464	461	461	49.1715	353	353	50.69
matC	769	308582	309350	39	39	3.48351	70	70	6.67994	51	51	6.55209
matP	553	1017608	1018160	535	535	66.4519	378	378	50.1612	285	285	50.9161
mazE	349	2909113	2909461	228	280	55.1076	228	262	55.0905	162	184	52.0869
mazF	436	2908778	2909213	336	378	59.5503	275	308	51.84	233	260	58.9146
mazG	892	2907916	2908807	671	671	51.6697	502	502	41.299	378	378	41.8661
mcbA	361	841019	841379	40	40	7.61082	41	41	8.33446	23	23	6.29443
mcbR	766	1518186	1518951	491	491	44.0282	469	469	44.9309	214	214	27.6007
mcrA	934	1209469	1210402	234	234	17.2087	532	532	41.799	365	365	38.6084
mcrB	1480	4575981	4577460	342	343	15.9188	1341	1361	67.4835	1018	1042	69.5572
mcrC	1147	4574935	4576081	44	44	2.63492	308	309	19.7695	223	225	19.3801
mdaB	682	3170452	3171133	298	300	30.2145	375	380	40.8884	331	335	48.5284
mdfA	1333	882796	884128	452	452	23.2909	917	917	50.4824	734	734	54.4004
mdh	1039	3381352	3382390	36518	36520	2414.31	73329	73330	5179.25	51632	51632	4909.52
mdlA	1873	467995	469867	583	605	22.1869	573	590	23.1161	407	423	22.312
mdlB	1882	469760	471641	622	641	23.3947	494	502	19.5742	332	342	17.9532
mdtA	1348	2151940	2153287	288	293	14.9299	334	335	18.2371	236	238	17.4431
mdtB	3223	2153187	2156409	496	507	10.805	659	677	15.4145	427	431	13.2115
mdtC	3178	2156310	2159487	326	331	7.15406	554	571	13.1851	379	385	11.9686
mdtD	1516	2159388	2160903	76	80	3.62468	153	157	7.59979	132	140	9.12357
mdtE	1258	3657155	3658412	84	84	4.58646	92	93	5.42504	61	63	4.94761
mdtF	3214	3658337	3661550	294	295	6.30456	375	377	8.60788	252	253	7.77697
mdtG	1327	1113487	1114813	178	178	9.21357	124	124	6.85728	99	99	7.37055
mdtH	1309	1123341	1124649	267	267	14.0104	121	121	6.78339	96	96	7.24548
mdtI	430	1670844	1671273	165	173	27.6348	140	154	26.2817	75	80	18.3805
mdtJ	466	1671160	1671625	277	290	42.7455	241	264	41.5737	161	176	37.3132
mdtK	1474	1741381	1742854	3607	3607	168.084	876	876	43.6122	611	611	40.9524
mdtL	1276	3889538	3890813	86	105	5.6522	94	125	7.18886	58	78	6.0392
mdtM	1333	4565310	4566642	666	677	34.8849	296	301	16.5706	207	208	15.4159
mdtN	1132	4301101	4302232	78	80	4.85425	74	75	4.86201	50	52	4.5383
mdtO	2152	4299050	4301201	114	116	3.70249	99	100	3.41003	67	68	3.12178
mdtP	1567	4297587	4299153	57	57	2.49853	47	47	2.20105	35	35	2.20666
mdtQ	1536	2225345	2226880	56	56	2.50424	74	74	3.53542	41	41	2.63711
melA	1456	4339834	4341289	151	151	7.12351	136	136	6.85454	104	104	7.0568
melB	1522	4341292	4342813	350	350	15.7955	287	287	13.8378	181	181	11.749
melR	1009	4338743	4339751	147	147	10.007	218	218	15.855	156	156	15.2746
menA	1027	4117446	4118472	355	355	23.7431	527	527	37.6566	363	363	34.9198
menB	958	2373984	2374941	438	504	36.1363	704	853	65.3408	512	608	62.7009
menC	1063	2373022	2374084	645	723	46.7179	888	1029	71.0367	653	772	71.7497
menD	1771	2375611	2377381	237	240	9.30832	261	261	10.8149	196	196	10.9339
menE	1456	2371670	2373125	230	237	11.1806	286	291	14.6667	230	237	16.0814
menF	1396	2377370	2378765	412	412	20.2717	632	632	33.2225	483	483	34.182
menH	859	2374856	2375714	104	115	9.19567	166	184	15.719	119	128	14.7215
mepA	925	2443582	2444506	1173	1234	91.633	1347	1438	114.082	977	1058	113
metA	1030	4212203	4213232	1643	1644	109.633	3816	3816	271.877	2331	2331	223.584
metB	1261	4126595	4127855	811	837	45.592	961	1011	58.8352	726	756	59.2301
metC	1288	3150158	3151445	621	621	33.1173	1794	1794	102.213	1253	1253	96.1105
metE	2362	4010976	4013337	4206	4206	122.312	34049	34051	1057.92	29800	29806	1246.69
metF	991	4130539	4131529	2518	2518	174.526	2108	2108	156.098	1615	1615	161.003
metG	2134	2192222	2194355	5664	5665	182.341	4947	4949	170.186	3385	3388	156.85
metH	3784	4221751	4225534	9868	9869	179.143	9223	9224	178.883	6538	6538	170.698
metI	754	220968	221721	824	876	79.8016	1836	1947	189.494	1286	1380	180.819
metJ	418	4126101	4126518	846	846	139.019	1151	1151	202.069	958	958	226.425
metK	1255	3084628	3085882	3393	3393	185.703	11742	11742	686.593	8511	8511	669.997
metL	2533	4127758	4130290	3740	3823	103.669	3299	3368	97.5748	2357	2415	94.1928
metN	1132	221614	222745	1090	1114	67.5954	2435	2497	161.872	2102	2159	188.427
metQ	916	220113	221028	5212	5288	396.529	17730	18154	1454.38	12352	12675	1367.06
metR	1054	4009886	4010939	1241	1282	83.5461	1402	1448	100.816	1009	1028	96.3581
metT	177	696280	696456	828	1179	457.53	1656	2096	868.998	1214	1525	851.202
metU	177	695887	696063	822	5953	2310.16	1675	3461	1434.93	897	2313	1291.04
metV	177	2945529	2945705	3165	5648	2191.8	2485	2956	1225.55	2022	2353	1313.36
metW	177	2945419	2945595	3436	6279	2436.67	2721	3250	1347.44	2310	2664	1486.95
metY	177	3316235	3316411	11887	15372	5965.35	4464	4757	1972.24	2812	2986	1666.68
metZ	177	2945309	2945485	11483	18803	7296.8	11867	13240	5489.28	7903	8722	4868.31
mfd	3547	1169741	1173287	2932	2932	56.7782	4661	4661	96.4315	3406	3406	94.8679
mglA	1621	2235791	2237411	274	274	11.6104	847	853	38.616	559	564	34.3741
mglB	1099	2237372	2238470	309	309	19.3125	481	481	32.118	376	376	33.8007
mglC	1111	2234765	2235875	72	73	4.51323	173	176	11.6252	138	138	12.2716
mgrB	244	1906647	1906890	3941	3941	1109.42	1995	1996	600.305	1891	1891	765.663
mgrR	198	1620841	1621038	37329	37332	12950.7	25227	25229	9350.52	19322	19324	9642.01
mgsA	559	1025780	1026338	1247	1247	153.226	1435	1435	188.383	1233	1233	217.915
mgtA	2797	4465548	4468344	4185	4185	102.774	6881	6881	180.534	5332	5333	188.371
mgtL	154	4465354	4465507	3170	3170	1413.9	2660	2660	1267.54	1773	1773	1137.43
mhpA	1765	367735	369499	82	83	3.23007	90	90	3.74196	47	48	2.68678
mhpB	1045	369401	370445	138	138	9.07071	295	295	20.716	221	221	20.8935
mhpC	982	370348	371329	749	775	54.2087	517	538	40.2042	335	344	34.6085
mhpD	910	371239	372148	779	875	66.0458	262	302	24.3538	203	231	25.0788
mhpE	1114	372992	374105	539	552	34.0355	175	180	11.8574	169	173	15.3425
mhpF	1051	372045	373095	734	809	52.8718	316	357	24.9268	203	233	21.9023
mhpR	934	366811	367744	915	915	67.2904	1125	1125	88.3907	721	721	76.2648
mhpT	1312	374583	375894	368	368	19.266	148	148	8.27806	109	109	8.20783
miaA	1051	4397175	4398225	15751	16092	1051.69	13096	13476	940.934	9327	9586	901.095
miaB	1525	692754	694278	3700	3701	166.697	3207	3207	154.323	2132	2133	138.184
micA	178	2812724	2812901	46939	49293	19021.5	49490	54165	22330.6	39938	43503	24145.4
micC	209	1435045	1435253	12	12	3.94379	19	19	6.67127	9	9	4.25434
micF	193	2311006	2311198	993	993	353.403	6011	6012	2285.93	3929	3929	2011.22
minC	796	1224608	1225403	2840	2876	248.173	3583	3673	338.617	2388	2461	305.446
minD	913	1223772	1224684	10652	11152	838.997	7627	8061	647.916	5445	5738	620.906
minE	367	1223502	1223868	3245	3530	660.674	2627	2861	572.075	1758	1923	517.665
mioC	544	3924035	3924578	1703	1703	215.028	2294	2294	309.454	1727	1727	313.638
mipA	847	1863750	1864596	1724	1724	139.808	2277	2277	197.279	1926	1926	224.651
mlaA	856	2462274	2463129	1896	1896	152.14	3479	3479	298.251	2384	2384	275.149
mlaB	394	3334985	3335378	1	1	0.174334	2	2	0.372507	1	1	0.250749
mlaC	736	3335278	3336013	6	6	0.559954	5	5	0.498532	1	1	0.134233
mlaD	652	3335932	3336583	28	28	2.94978	13	14	1.57573	22	22	3.33358
mlaE	883	3336488	3337370	9	9	0.700101	4	4	0.33243	7	7	0.783201
mlaF	910	3337278	3338187	24	24	1.81154	33	33	2.66118	17	17	1.84562
mliC	430	1716090	1716519	293	294	46.9632	290	290	49.4915	197	197	45.262
mlrA	832	2212788	2213619	168	168	13.8696	267	268	23.6381	208	208	24.6988
mltA	1198	2944103	2945300	1949	1949	111.746	2838	2838	173.843	2118	2118	174.665
mltB	1186	2822513	2823698	424	424	24.5561	519	519	32.1132	349	349	29.0721
mltC	1180	3102355	3103534	544	544	31.6662	789	789	49.0677	535	535	44.7927
mltD	1459	232597	234055	9329	9329	439.196	13874	13874	697.826	9091	9091	615.591
mltF	1657	2693723	2695379	484	485	20.1047	964	964	42.6929	636	637	37.9798
mmuM	1033	275839	276871	466	481	31.9833	618	654	46.4599	487	512	48.9672
mmuP	1504	274449	275952	515	533	24.3421	441	462	22.5421	335	352	23.1223
mngA	2077	765107	767183	30	30	0.992118	33	33	1.16595	26	26	1.23672
mngB	2734	767101	769834	323	324	8.14001	363	363	9.74337	284	284	10.2626
mngR	823	764376	765198	363	363	30.296	248	248	22.1133	199	199	23.8885
mnmA	1207	1191890	1193096	3208	3231	183.869	4315	4337	263.684	3262	3277	268.229
mnmC	2107	2439686	2441792	661	661	21.5484	1157	1158	40.3316	846	846	39.6681
mnmE	1465	3884751	3886215	1458	1459	68.4063	1664	1664	83.3521	1214	1214	81.8685
mnmG	1990	3921767	3923756	4162	4162	143.657	2029	2029	74.8221	1497	1497	74.3198
mntH	1339	2509490	2510828	712	712	36.524	473	473	25.9228	386	386	28.4802
mntR	568	852306	852873	513	524	63.3668	706	718	92.7635	575	590	102.622
moaA	1090	816167	817256	1758	1807	113.87	1997	2058	138.554	1116	1151	104.324
moaB	613	817178	817790	1701	1989	222.871	2110	2554	305.746	1366	1621	261.251
moaC	586	817693	818278	950	1199	140.54	974	1271	159.165	582	736	124.084
moaD	346	818171	818516	528	677	134.398	498	654	138.708	301	399	113.929
moaE	553	818418	818970	967	1032	128.184	1070	1126	149.422	701	745	133.097
mobA	685	4039438	4040122	201	291	29.1797	220	379	40.6022	175	298	42.9795
mobB	628	4038929	4039556	179	194	21.2188	151	159	18.5797	108	114	17.9342
mocA	679	3013082	3013760	106	109	11.0264	73	77	8.32189	50	53	7.71155
modA	874	794212	795085	493	566	44.4819	527	631	52.9808	440	523	59.1189
modB	790	794985	795774	263	305	26.5186	264	310	28.7962	182	220	27.5126
modC	1159	795677	796835	459	470	27.8544	322	332	21.0211	285	288	24.5496
modE	889	793079	793967	615	615	47.5173	644	644	53.16	485	485	53.8984
modF	1573	791539	793111	1310	1310	57.2033	3093	3093	144.295	2005	2005	125.928
moeA	1336	864352	865687	1163	1248	64.1633	1113	1176	64.5954	772	830	61.3773
moeB	850	863603	864452	599	661	53.4147	536	601	51.8867	384	415	48.2353
mog	688	9206	9893	889	889	88.7548	522	522	55.6779	357	357	51.2644
mokA	285	3718471	3718755	0	44	10.6044	0	8	2.0599	0	5	1.73325
mokB	268	1489986	1490253	345	9661	2476.09	223	4450	1218.5	159	4110	1515.11
mokC	310	16751	17060	82	1303	288.71	28	335	79.302	20	289	92.1026
motA	988	1974276	1975263	60	63	4.37988	69	70	5.19927	61	61	6.0997
motB	1027	1973353	1974379	39	40	2.67527	35	39	2.78673	25	28	2.69354
mpaA	829	1387894	1388722	941	941	77.9675	838	838	74.1806	503	503	59.9445
mpl	1474	4453708	4455181	1766	1766	82.2947	2035	2036	101.363	1748	1748	117.16
mppA	1714	1391151	1392864	1510	1510	60.5125	1307	1307	55.9584	888	888	51.1844
mprA	631	2808692	2809322	794	794	86.431	3514	3514	408.671	2776	2776	434.636
mqo	1747	2303130	2304876	2830	2830	111.268	2243	2243	94.2187	1483	1483	83.8656
mqsA	496	3165873	3166368	1621	2018	279.459	894	1117	165.262	679	817	162.733
mqsR	397	3166270	3166666	1303	1699	293.955	559	728	134.568	400	505	125.671
mraY	1183	95902	97084	1803	2046	118.795	1738	2078	128.903	1380	1652	137.963
mraZ	559	89534	90092	4090	4253	522.591	3635	3766	494.39	2934	3052	539.397
mrcA	2653	3520793	3523445	1060	1070	27.7029	2256	2270	62.7899	1782	1790	66.6579
mrcB	2635	164630	167264	3446	3447	89.8544	2565	2565	71.4344	2113	2113	79.2236
mrdA	2002	665539	667540	1419	1430	49.0626	2008	2033	74.5202	1381	1404	69.2849
mrdB	1213	664424	665636	1241	1307	74.0105	1607	1688	102.12	1210	1275	103.845
mreB	1144	3398066	3399209	7266	7268	436.383	8581	8585	550.7	6369	6371	550.196
mreC	1204	3396897	3398100	2093	2128	121.401	3448	3490	212.716	2544	2580	211.704
mreD	589	3396409	3396997	435	486	56.6761	974	1097	136.676	722	810	135.864
mrp	1210	2191081	2192290	3115	3120	177.112	3034	3035	184.066	2332	2333	190.487
mrr	1015	4584872	4585886	531	531	35.9341	403	403	29.1367	324	324	31.5366
msbA	1849	965744	967592	3889	3936	146.217	4272	4323	171.573	2642	2674	142.876
mscL	511	3435946	3436456	1071	1071	143.962	790	790	113.451	501	501	96.8618
mscM	1348	602639	603986	1137	1137	57.9361	1420	1420	77.3035	1057	1057	77.4677
mscS	961	3066969	3067929	19506	19506	1394.19	12870	12870	982.779	7758	7758	797.558
msrA	739	4439561	4440299	1593	1593	148.064	1242	1242	123.333	884	884	118.18
msrB	514	1860040	1860553	2426	2441	326.199	3221	3241	462.718	2717	2734	525.498
msrC	598	1913655	1914252	5647	5674	651.729	5364	5407	663.523	3927	3960	654.229
msyB	475	1113030	1113504	136	136	19.6664	339	339	52.3729	263	263	54.7013
mtfA	898	2041575	2042472	523	524	40.0805	1468	1512	123.56	948	964	106.056
mtgA	829	3347103	3347931	11	11	0.911416	11	13	1.15077	4	4	0.476696
mtlA	2014	3770204	3772217	367	367	12.5166	816	816	29.7325	582	582	28.5496
mtlD	1249	3772347	3773595	606	608	33.4364	1067	1073	63.0432	791	794	62.805
mtlR	688	3773495	3774182	971	980	97.84	631	646	68.9041	475	487	69.9321
mtn	799	178455	179253	1771	1991	171.16	1970	2306	211.794	1501	1675	207.111
mtr	1345	3302595	3303939	337	337	17.2102	1139	1139	62.1444	809	809	59.424
mug	607	3212989	3213595	738	741	83.851	981	986	119.204	771	774	125.976
mukB	4561	975449	980009	10101	10150	152.857	8360	8419	135.457	6301	6354	137.633
mukE	805	974745	975549	1028	1218	103.927	1184	1396	127.26	831	1021	125.304
mukF	1423	973442	974864	1600	1792	86.4991	1346	1551	79.9849	945	1107	76.8561
murA	1360	3333257	3334616	39	39	1.96972	41	41	2.21231	14	14	1.01701
murB	1129	4169980	4171108	851	890	54.147	1096	1132	73.5789	863	888	77.7061
murC	1576	100665	102240	3110	3183	138.726	4379	4486	208.883	3534	3613	226.489
murD	1417	96987	98403	1463	1510	73.1957	2284	2391	123.826	1866	1955	136.305
murE	1588	93066	94653	3063	3240	140.144	2442	2542	117.47	2118	2216	137.865
murF	1459	94550	96008	2070	2347	110.493	2088	2466	124.033	1482	1764	119.448
murG	1168	99544	100711	1518	1592	93.6222	1693	1803	113.28	1428	1548	130.937
murI	958	4163351	4164308	625	877	62.88	760	1132	86.7125	546	796	82.0887
murJ	1636	1126962	1128597	1069	1069	44.8821	1317	1317	59.075	880	880	53.1417
murP	1525	2544595	2546119	207	215	9.68383	243	246	11.8377	196	201	13.0215
murQ	997	2543695	2544691	107	107	7.37169	120	122	8.97978	76	80	7.9274
murR	958	2542774	2543731	58	58	4.15854	52	52	3.98326	41	41	4.22819
mutH	790	2967584	2968373	473	473	41.1256	432	432	40.1289	315	315	39.393
mutL	1948	4395335	4397282	4132	4209	148.412	4325	4427	166.771	3129	3196	162.089
mutM	910	3808366	3809275	153	153	11.5486	151	151	12.1769	111	111	12.0508
mutS	2662	2855015	2857676	2362	2362	60.9467	2511	2511	69.2213	1882	1882	69.8469
mutT	490	110944	111433	298	299	41.9135	254	255	38.1896	204	204	41.1311
mutY	1153	3100935	3102087	1117	1153	68.6876	1336	1408	89.6137	1014	1074	92.0261
mzrA	484	3246361	3246844	749	795	112.824	724	768	116.444	493	516	105.327
nac	1018	2059040	2060057	222	222	14.979	141	141	10.1642	86	86	8.34616
nadA	1144	781208	782351	2411	2423	145.481	3272	3287	210.85	2462	2473	213.567
nadB	1723	2708342	2710064	2375	2375	94.6797	2848	2848	121.299	1880	1881	107.855
nadC	994	117752	118745	1024	1088	75.1833	831	873	64.4509	577	616	61.2252
nadD	742	669154	669895	302	329	30.4558	316	340	33.6261	238	260	34.6183
nadE	928	1820382	1821309	1188	1188	87.932	1786	1786	141.232	1449	1449	154.261
nadK	979	2748753	2749731	936	946	66.3723	929	937	70.2357	561	564	56.9157
nadR	1333	4625238	4626570	1363	1389	71.5732	1513	1544	84.9998	1024	1051	77.8948
nagA	1249	700826	702074	2497	2694	148.154	2304	2493	146.474	1687	1822	144.119
nagB	901	702034	702934	676	677	51.611	752	755	61.4926	532	535	58.6631
nagC	1321	699597	700917	1651	1768	91.9302	1700	1829	101.604	1215	1309	97.8977
nagD	853	698797	699649	1601	1603	129.081	2368	2370	203.892	1621	1621	187.746
nagE	2047	703067	705113	1997	1997	67.0099	765	765	27.4249	529	529	25.5313
nagK	1012	1177716	1178727	1246	1267	85.9953	1845	1868	135.456	1313	1335	130.328
nagZ	1126	1163218	1164343	842	850	51.8512	824	837	54.5491	653	675	59.2245
nanA	994	3370705	3371698	138	138	9.53611	141	141	10.4096	113	113	11.2312
nanC	817	4536808	4537624	110	112	9.41618	60	63	5.65874	46	48	5.80437
nanE	790	3368369	3369158	0	0	0	0	0	0	0	0	0
nanK	976	3367497	3368472	0	0	0	0	0	0	0	0	0
nanM	1207	4535682	4536888	379	390	22.194	271	276	16.7804	155	158	12.9326
nanR	892	3371720	3372611	741	741	57.06	832	832	68.4478	578	578	64.0175
nanS	1081	4534637	4535717	178	178	11.3103	111	111	7.53526	69	69	6.30608
nanT	1591	3369106	3370696	30	30	1.29518	46	46	2.12172	30	30	1.86289
napA	2587	2298289	2300875	523	553	14.6827	260	268	7.6022	218	229	8.7453
napB	550	2296291	2296840	48	55	6.86876	24	26	3.46906	32	35	6.28697
napC	703	2295679	2296381	196	237	23.1564	211	264	27.5581	164	211	29.6526
napD	364	2300772	2301135	23	35	6.60458	10	15	3.02406	6	9	2.44274
napF	595	2301025	2301619	50	70	8.0809	26	33	4.07003	31	46	7.63795
napG	796	2297587	2298382	93	101	8.71539	45	46	4.24078	43	47	5.83338
napH	964	2296737	2297700	97	103	7.33903	56	58	4.41521	30	31	3.17702
narG	3844	1278987	1282830	232	234	4.1813	174	175	3.34084	137	140	3.59816
narH	1639	1282727	1284365	188	198	8.29784	128	133	5.95489	98	101	6.08805
narI	778	1284972	1285749	119	119	10.5062	87	90	8.48914	63	65	8.2541
narJ	811	1284262	1285072	116	120	10.1634	110	118	10.6773	77	80	9.74552
narK	1492	1277080	1278571	551	551	25.3665	582	582	28.6256	380	380	25.1623
narL	751	1274402	1275152	1025	1082	98.9614	1052	1110	108.464	657	684	89.9812
narP	748	2288422	2289169	964	964	88.5226	326	326	31.9828	306	306	40.4162
narQ	1801	2583653	2585453	1326	1326	50.5718	808	808	32.9229	606	606	33.2426
narU	1489	1540696	1542184	70	70	3.2291	143	143	7.04762	68	68	4.5118
narV	781	1533961	1534741	54	57	5.01305	99	102	9.58407	66	66	8.34889
narW	796	1534638	1535433	36	39	3.36535	78	87	8.0206	44	51	6.32984
narX	1897	1275045	1276941	897	909	32.9136	1064	1084	41.9337	666	685	35.6746
narY	1645	1535333	1536977	57	58	2.42181	159	167	7.44992	83	87	5.22503
narZ	3841	1536874	1540714	261	261	4.6674	374	379	7.24095	229	233	5.99304
ndh	1405	1165208	1166612	1036	1037	50.6969	756	756	39.4863	566	566	39.7993
ndk	532	2642455	2642986	1032	1032	133.244	2951	2951	407.06	2163	2163	401.68
nei	892	745058	745949	540	556	42.8143	588	605	49.7727	394	400	44.3028
nemA	1198	1724583	1725780	1013	1019	58.4246	815	823	50.4132	501	506	41.7282
nemR	700	1723947	1724646	116	120	11.775	212	215	22.5393	115	116	16.3718
nepI	1291	3838572	3839862	892	892	47.4589	255	255	14.4949	174	174	13.3155
nfi	772	4196713	4197484	1078	1150	102.32	1064	1109	105.418	734	772	98.7952
nfo	958	2248762	2249719	679	776	55.6384	1298	1530	117.2	840	997	102.817
nfrA	3073	587205	590277	663	690	15.4229	521	536	12.7998	418	429	13.7921
nfrB	2338	590164	592501	465	474	13.9256	480	493	15.474	358	364	15.3813
nfsA	823	890307	891129	278	289	24.12	345	366	32.6349	280	291	34.9324
nfsB	754	603994	604747	1326	1326	120.796	2982	2982	290.227	2288	2288	299.792
nfuA	676	3543546	3544221	1874	1877	190.72	2940	2943	319.481	1673	1679	245.38
nhaA	1267	17389	18655	1242	1243	67.3865	1378	1379	79.8709	997	998	77.8197
nhaB	1642	1232399	1234040	3177	3178	132.941	3545	3545	158.432	2316	2316	139.348
nhaR	1006	18615	19620	505	505	34.4804	545	545	39.7557	450	450	44.1927
nhoA	946	1531948	1532893	59	59	4.2839	76	76	5.89554	58	58	6.05721
nikA	1675	3611590	3613264	50	53	2.1734	43	47	2.05913	43	48	2.83115
nikB	1045	3613164	3614208	21	23	1.51179	31	41	2.87918	30	35	3.30893
nikC	934	3614105	3615038	23	24	1.76499	19	23	1.8071	16	17	1.7982
nikD	865	3614938	3615802	41	44	3.49394	29	32	2.71478	29	35	3.99749
nikE	907	3615699	3616605	43	45	3.40788	50	60	4.8545	37	44	4.79271
nikR	502	3616511	3617012	244	267	36.5331	455	476	69.5832	348	371	73.014
ninE	271	572044	572314	0	0	0	2	3	0.812368	2	4	1.45823
nirB	2644	3491933	3494576	139	139	3.61104	197	197	5.46771	116	117	4.3718
nirC	907	3494925	3495831	94	116	8.78475	100	137	11.0845	73	88	9.58542
nirD	427	3494473	3494899	19	19	3.05636	15	15	2.57789	8	8	1.85096
nlpA	919	3837198	3838116	1604	1604	119.886	2774	2774	221.509	1999	1999	214.898
nlpC	565	1790291	1790855	3459	3459	420.514	3353	3353	435.498	2457	2457	429.628
nlpD	1240	2865636	2866875	6732	6742	373.461	4423	4425	261.874	3917	3918	312.161
nlpE	811	215169	215979	669	673	56.9997	646	655	59.2681	442	446	54.3313
nlpI	985	3306062	3307046	19813	19813	1381.63	9899	9899	737.49	7898	7898	792.167
nmpC	1198	573752	576148	1799	1828	104.809	5130	5200	318.528	4656	4696	387.264
nohD	646	579957	580602	58	170	18.0757	31	86	9.76938	20	45	6.88202
nohQ	628	1633864	1634491	44	105	11.4844	26	68	7.94603	20	58	9.1244
norR	1615	2828797	2830411	684	684	29.0912	533	533	24.219	378	378	23.1236
norV	1540	2830398	2831937	108	109	4.86166	117	118	5.62292	60	61	3.91332
norW	1234	2831834	2833067	138	142	7.90409	127	129	7.67141	100	107	8.56652
npr	373	3345888	3346260	1	1	0.184149	3	3	0.590219	1	1	0.264866
nrdA	2386	2342787	2345172	7154	7154	205.948	4157	4157	127.853	2626	2626	108.733
nrdB	1231	2345306	2346536	4986	5244	292.606	3096	3239	193.087	2071	2175	174.557
nrdD	2239	4458545	4460783	2004	2004	61.4784	494	494	16.191	345	345	15.223
nrdE	2245	2799270	2801514	2063	2239	68.5041	1774	1904	62.2374	979	1048	46.1191
nrdF	1060	2801424	2802483	696	716	46.3966	764	784	54.2764	374	382	35.6036
nrdG	565	4457923	4458487	202	205	24.9221	85	88	11.4297	52	55	9.61723
nrdH	346	2798645	2798990	1038	1059	210.232	1002	1010	214.213	595	603	172.178
nrdI	511	2798887	2799397	507	659	88.5815	383	495	71.0862	173	238	46.0142
nrdR	550	432126	432675	837	873	109.026	792	829	110.61	597	640	114.962
nrfA	1537	4285687	4287223	165	166	7.41844	150	151	7.20948	135	135	8.67752
nrfB	667	4287168	4287834	43	46	4.73708	53	55	6.05115	30	31	4.59168
nrfC	772	4287731	4288502	14	15	1.3346	17	18	1.71102	14	16	2.04757
nrfD	1057	4288399	4289455	14	16	1.03974	15	15	1.0414	14	14	1.30855
nrfE	1759	4289435	4291193	70	72	2.81155	101	104	4.33879	55	58	3.2576
nrfF	484	4291086	4291569	11	11	1.56108	18	20	3.03239	7	7	1.42886
nrfG	697	4291466	4292162	37	37	3.64626	44	48	5.0537	28	29	4.11056
nsrR	526	4404113	4404638	2930	2988	390.188	878	886	123.609	634	645	121.146
nth	736	1709447	1710182	208	235	21.9315	351	404	40.2814	242	277	37.1824
nudB	553	1946204	1946756	3270	3282	407.654	2931	2938	389.877	2117	2121	378.923
nudC	874	4194826	4195699	473	520	40.8668	658	708	59.446	451	516	58.3276
nudE	661	3523611	3524271	6052	6052	628.892	6160	6160	683.88	4386	4386	655.546
nudF	730	3175303	3176032	779	811	76.3092	989	1026	103.14	676	716	96.9005
nudG	508	1839414	1839921	208	257	34.7495	240	322	46.515	196	256	49.7866
nudI	526	2362476	2363001	300	300	39.1755	326	326	45.4813	234	234	43.9507
nudJ	562	1193050	1193611	220	230	28.1106	271	280	36.5614	201	207	36.389
nudK	676	2580925	2581600	436	436	44.3015	293	293	31.8069	258	258	37.7059
nudL	679	1894094	1894772	636	645	65.2482	719	735	79.4362	519	525	76.388
nuoA	544	2402651	2403194	3065	3106	392.176	3344	3446	464.855	2214	2273	412.797
nuoB	763	2401973	2402735	5387	5457	491.256	5295	5405	519.843	3950	4031	521.944
nuoC	1891	2400077	2401967	7383	7501	272.462	6573	6662	258.532	4923	4999	261.172
nuoE	601	2399574	2400174	2235	2384	272.465	1789	1929	235.537	1599	1696	278.796
nuoF	1438	2398240	2399677	3473	3502	167.277	2880	2904	148.197	2571	2586	177.666
nuoG	2827	2395461	2398287	7939	7986	194.036	7773	7827	203.175	6273	6323	220.97
nuoH	1078	2394487	2395564	2541	2638	168.087	2581	2686	182.847	2052	2145	196.582
nuoI	643	2393930	2394572	923	1123	119.963	912	1115	127.252	832	988	151.803
nuoJ	655	2393364	2394018	974	1187	124.477	1212	1475	165.254	928	1135	171.195
nuoK	403	2393065	2393467	271	291	49.5983	270	295	53.7178	263	290	71.0933
nuoL	1942	2391227	2393168	2363	2374	83.9673	2968	2981	112.645	2488	2498	127.081
nuoM	1630	2389534	2391163	1669	1676	70.6261	2297	2308	103.908	1882	1891	114.615
nuoN	1558	2388070	2389627	2446	2457	108.322	4003	4012	188.971	2943	2951	187.127
nupC	1303	2510964	2512266	853	854	45.0186	2082	2082	117.257	1497	1497	113.505
nupG	1357	3103636	3104992	628	628	31.7876	336	336	18.1702	231	231	16.8178
nupX	1351	2250917	2252267	68	68	3.45726	72	72	3.91091	66	66	4.82641
nusA	1588	3314061	3315648	8290	8330	360.307	6836	6861	317.057	5335	5374	334.336
nusB	520	434261	434780	1738	1818	240.143	1807	1900	268.134	1411	1498	284.606
nusG	646	4175666	4176311	6497	6711	713.565	5850	6025	684.424	4165	4317	660.215
obgE	1273	3328604	3329876	131	132	7.12236	123	124	7.14816	111	111	8.61451
ogrK	319	2165326	2165644	74	74	15.9338	82	82	18.8636	72	72	22.2986
ogt	616	1397745	1398360	395	404	45.0484	425	432	51.464	326	334	53.5675
ohsC	177	2698442	2698618	535	536	208.003	381	381	157.962	336	336	187.543
ompA	1141	1018236	1019376	126378	126381	7608.07	71727	71729	4613.28	49566	49567	4291.83
ompC	1204	2309668	2310871	37726	37728	2152.37	160415	160440	9778.83	111684	111711	9166.54
ompF	1189	985117	986305	43520	43679	2523.3	15219	15273	942.635	12325	12363	1027.25
ompG	1006	1379871	1380876	59	59	4.0284	51	51	3.72026	29	29	2.84797
ompL	793	4061626	4062418	23	23	1.9922	15	15	1.38809	11	11	1.37043
ompN	1234	1433784	1435017	195	195	10.8542	209	209	12.4289	118	118	9.44719
ompR	820	3533887	3534706	2674	2779	232.784	3405	3519	314.924	2213	2304	277.59
ompT	1054	583903	584956	29084	29084	1895.36	69165	69166	4815.63	55287	55287	5182.25
ompW	739	1311944	1312682	72	72	6.69217	52	52	5.16369	52	52	6.95176
ompX	616	849573	850188	15678	15678	1748.19	16946	16947	2018.89	10987	10987	1762.11
omrA	188	2974124	2974311	5449	5449	1990.85	7815	7816	3050.9	4619	4619	2427.31
omrB	182	2974326	2974507	4903	4903	1850.41	7188	7188	2898.26	4689	4689	2545.33
opgB	2392	4595173	4597564	2361	2361	67.7975	2891	2891	88.6927	2186	2186	90.2869
opgC	1258	1107007	1108264	289	289	15.7796	441	441	25.7252	260	260	20.4187
opgD	1756	1494780	1496535	2259	2259	88.363	3433	3433	143.466	2304	2304	129.626
opgG	1636	1108458	1110093	2805	2860	120.077	3234	3302	148.114	2450	2498	150.85
opgH	2644	1109986	1112629	6638	6722	174.629	7678	7756	215.267	5376	5451	203.681
oppA	1732	1299106	1300837	8910	8910	353.353	7127	7128	302.01	4855	4858	277.106
oppB	1021	1300823	1301843	563	572	38.4812	492	508	36.5123	367	381	36.8668
oppC	1009	1301758	1302766	375	406	27.6384	609	664	48.2923	510	551	53.9506
oppD	1114	1302678	1303791	499	530	32.679	1302	1383	91.1041	979	1018	90.2814
oppF	1105	1303688	1304792	639	650	40.4045	1384	1398	92.8423	999	1021	91.285
orn	646	4389527	4390172	364	443	47.1031	738	978	111.098	618	799	122.194
osmB	319	1341134	1341452	293	293	63.0893	371	371	85.3462	315	315	97.5564
osmC	532	1554549	1555080	499	499	64.4269	1377	1377	189.943	911	911	169.177
osmE	439	1819942	1820380	934	934	146.137	1370	1370	229.011	919	919	206.817
osmF	1018	2216586	2217603	217	224	15.114	553	568	40.9451	351	359	34.8403
osmY	706	4609319	4610024	955	955	92.9132	2393	2393	248.736	1471	1471	205.847
otsA	1525	1978212	1979736	708	754	33.961	2340	2546	122.515	1248	1367	88.5594
otsB	901	1979611	1980511	263	278	21.1933	620	709	57.7461	370	436	47.8077
oweE	334	1203293	1203626	4	4	0.822607	2	3	0.659137	1	1	0.295794
oweS	808	2470900	2471707	6	10	0.850095	2	4	0.363287	1	2	0.244543
oxc	1795	2488278	2490072	148	149	5.70165	172	172	7.03177	114	116	6.38454
oxyR	1018	4156413	4157430	1926	1932	130.358	1269	1281	92.3426	1046	1058	102.677
oxyS	210	4156308	4156517	1736	1760	575.668	778	822	287.246	542	570	268.158
paaA	1030	1451851	1452880	34	34	2.26736	38	39	2.77861	13	13	1.24693
paaB	388	1452792	1453179	15	16	2.83248	9	10	1.89134	11	11	2.80089
paaC	847	1453088	1453934	17	17	1.37862	10	12	1.03968	14	16	1.86626
paaD	598	1453849	1454446	16	18	2.06752	11	17	2.08616	12	12	1.98251
paaE	1171	1454354	1455524	38	40	2.34629	64	65	4.0734	33	33	2.78415
paaF	868	1455421	1456288	24	27	2.1366	27	29	2.45177	10	10	1.13819
paaG	889	1456188	1457076	21	25	1.9316	25	26	2.14621	31	36	4.00071
paaH	1528	1456978	1458505	37	41	1.84306	49	51	2.44933	33	36	2.32764
paaI	523	1458395	1458917	22	32	4.20269	25	34	4.77066	24	27	5.10033
paaJ	1306	1458817	1460122	320	328	17.2508	261	267	15.0027	170	174	13.1626
paaK	1414	1460049	1461462	401	405	19.6736	380	383	19.877	254	255	17.8167
paaX	1051	1461463	1462513	533	544	35.5529	510	517	36.0985	308	313	29.4224
paaY	691	1462395	1463085	262	268	26.6401	291	302	32.0723	178	183	26.1643
paaZ	2146	1449621	1451766	33	33	1.05624	28	28	0.957479	24	24	1.10489
pabA	664	3488288	3488951	67	67	6.93083	95	95	10.4992	89	91	13.5397
pabB	1462	1892729	1894190	1118	1217	57.1771	929	1044	52.4027	694	770	52.033
pabC	910	1152423	1153332	380	396	29.8904	364	380	30.6438	268	292	31.7013
pagP	661	655680	656340	79	79	8.20926	66	66	7.32729	46	46	6.87531
pal	622	778190	778811	10687	12246	1352.33	10344	11570	1365.04	7518	8441	1340.72
panB	895	148807	149701	1983	2152	165.157	2969	3184	261.066	2343	2520	278.172
panC	952	147944	148895	5530	5955	429.659	6616	7108	547.913	4682	5003	519.194
panD	481	146314	146794	10256	10256	1464.57	13045	13045	1990.21	10388	10388	2133.65
panE	1012	442828	443839	1316	1419	96.312	1101	1199	86.944	759	857	83.6635
panF	1552	3405529	3407080	335	359	15.8884	475	500	23.6417	325	350	22.2798
paoA	790	301108	301897	37	40	3.47786	57	59	5.48057	45	47	5.87769
paoB	1057	300155	301211	52	55	3.5741	43	44	3.05477	34	39	3.64523
paoC	2299	297960	300258	130	134	4.00354	157	169	5.39447	103	107	4.59812
paoD	1057	296994	298050	187	249	16.1809	62	85	5.90126	44	57	5.32765
parC	2359	3161737	3164095	2829	2829	82.3728	4696	4697	146.115	3475	3476	145.575
parE	1993	3171526	3173518	3622	3660	126.14	2489	2518	92.7149	1765	1779	88.187
patA	1480	3217416	3218895	606	606	28.1248	1348	1348	66.8389	876	876	58.4761
pauD	145	585180	585324	157	204	96.6364	105	124	62.7559	85	103	70.1787
pawZ	115	2474506	2474620	248	248	148.126	73	73	46.5828	60	61	52.4044
pbl	603	2991861	2992463	14	14	1.59474	24	24	2.92075	10	10	1.63839
pbpC	2413	2643035	2645447	398	399	11.3578	544	548	16.6657	380	382	15.6402
pbpG	1033	2221960	2222992	888	888	59.0461	678	678	48.1649	530	530	50.6887
pck	1723	3530740	3532462	2955	2955	117.802	2112	2113	89.9943	1655	1655	94.8961
pcm	727	2866915	2867641	1353	1420	134.163	1178	1228	123.955	972	1022	138.884
pcnB	1498	157729	159226	1694	1795	82.306	3500	3668	179.688	2509	2661	175.497
pdhR	865	121992	122856	2201	2201	174.776	2413	2413	204.711	1521	1521	173.72
pdxA	1090	52427	53516	1459	1557	98.1162	1567	1669	112.365	1133	1197	108.493
pdxB	1237	2434737	2435973	1816	1829	101.56	2291	2309	136.979	1656	1672	133.537
pdxH	757	1715375	1716131	834	834	75.6744	1240	1240	120.206	891	891	116.283
pdxJ	832	2699020	2699851	2124	2514	207.549	2372	2867	252.875	1804	2222	263.85
pdxK	952	2534408	2535359	1156	1226	88.457	1786	1838	141.68	1298	1331	138.126
pdxY	964	1713050	1714013	654	654	46.5993	788	788	59.986	689	690	70.7144
peaD	412	565499	565910	13	25	4.16794	7	9	1.60305	1	2	0.479588
pepA	1612	4482463	4484074	16492	16492	702.727	10441	10441	475.311	7299	7299	447.336
pepB	1384	2653097	2654480	2581	2596	128.839	2164	2173	115.219	1424	1427	101.865
pepD	1558	254259	255816	5110	5110	225.285	5271	5271	248.271	3792	3792	240.457
pepE	790	4227476	4228265	170	170	14.7809	136	136	12.6332	103	103	12.8809
pepN	2713	989745	992457	4783	4783	121.096	4721	4721	127.698	3338	3338	121.555
pepP	1426	3051537	3052962	3327	3508	168.974	3606	3803	195.708	2457	2599	180.062
pepQ	1432	4029084	4030515	1745	1803	86.4831	2187	2271	116.379	1819	1887	130.186
pepT	1327	1184967	1186293	3097	3097	160.306	1902	1902	105.182	1382	1382	102.89
perR	994	268513	269506	90	90	6.2192	97	103	7.60417	80	81	8.05071
pfkA	1063	4105475	4106537	4047	4047	261.504	3961	3961	273.447	2922	2922	271.571
pfkB	1030	1804294	1805323	1692	1692	112.834	2975	2975	211.958	1872	1872	179.558
pflA	841	949563	950403	731	731	59.7035	1202	1202	104.884	917	917	107.723
pflB	2383	950495	952877	7051	7051	203.238	18540	18550	571.243	12688	12695	526.313
pflC	979	4144181	4145159	48	52	3.64837	35	37	2.77345	24	27	2.72469
pflD	2398	4141918	4144315	232	238	6.81721	269	278	8.50739	174	181	7.45702
pgaA	2524	1089089	1091612	139	141	3.83715	148	153	4.44839	112	115	4.50137
pgaB	2119	1087062	1089180	144	152	4.9271	149	153	5.2986	98	101	4.70897
pgaC	1426	1085744	1087169	141	145	6.98437	138	138	7.10167	92	92	6.37388
pgaD	514	1085329	1085842	201	210	28.063	173	176	25.1276	119	122	23.4494
pgi	1750	4231681	4233430	3026	3026	118.771	8445	8445	354.13	6412	6414	362.098
pgk	1264	3069481	3070744	3589	3593	195.249	5915	5923	343.871	5008	5013	391.82
pgl	1096	797709	798804	855	855	53.5839	1303	1303	87.2438	956	957	86.2655
pgm	1741	712681	714421	6707	6794	268.044	6431	6539	275.622	4544	4596	260.806
pgpA	619	435713	436331	1455	1471	163.23	1297	1345	159.453	968	998	159.285
pgpB	865	1337254	1338118	919	919	72.9757	788	788	66.8515	585	585	66.8152
pgpC	736	2695937	2696672	1155	1155	107.791	858	858	85.5481	600	600	80.5396
pgsA	649	1990293	1990941	1461	1462	154.732	1601	1601	181.029	1068	1068	162.578
pheA	1261	2735667	2736927	3891	3891	211.946	19090	19091	1111	9004	9005	705.512
pheL	148	2735521	2735668	3996	3996	1854.57	2567	2567	1272.81	1744	1744	1164.18
pheM	145	1797250	1797394	683	683	323.542	1048	1048	530.389	719	719	489.888
pheP	1477	601082	602558	1638	1639	76.2214	1676	1676	83.2711	1175	1175	78.5947
pheS	1084	1795983	1797066	6446	6511	412.569	8084	8190	554.441	4734	4778	435.464
pheT	2488	1793581	1796068	23214	23823	657.695	20375	20939	617.599	12745	13108	520.501
pheU	176	4360574	4360749	237	915	357.098	253	796	331.895	148	579	325.014
pheV	176	3108288	3108463	2132	8076	3151.83	1595	4894	2040.57	972	3924	2202.68
phnC	889	4322400	4323288	20	20	1.54528	22	22	1.81602	22	22	2.44488
phnD	1117	4321359	4322475	17	17	1.04538	30	30	1.97092	20	20	1.76894
phnE	888	4320466	4321353	30	37	2.86199	21	24	1.98335	13	15	1.66884
[truncated: 2,498 more rows]

## Sheet: 37C
				wildtype s54 (MG1655) (rep1)			wildtype s54 (MG1655) (rep2)			no s54 (MG1655, rpoN208::Tn10) (rep1)			no s54 (MG1655, rpoN208::Tn10) (rep2)
Feature ID	Chromosome region start	Chromosome region end	Gene length	Unique gene reads	Total gene reads	RPKM	Unique gene reads	Total gene reads	RPKM	Unique gene reads	Total gene reads	RPKM	Unique gene reads	Total gene reads	RPKM
aaaD	581254	581662	409	7	8	1.47422	16	22	4.84012	10	15	1.92296	21	26	4.39253
aaaE	1204304	1205537	1234	42	49	2.99279	16	18	1.31254	24	25	1.06225	41	41	2.2958
aaeA	3388194	3389226	1033	204	211	15.3949	257	263	22.9093	238	249	12.6386	400	414	27.6927
aaeB	3386221	3388288	2068	153	155	5.64906	122	123	5.35194	168	168	4.25951	202	203	6.78282
aaeR	3389420	3390449	1030	616	616	45.0753	457	457	39.9242	930	930	47.342	720	720	48.3015
aaeX	3389134	3389437	304	62	64	15.8673	62	69	20.4236	95	109	18.7998	115	126	28.6393
aas	2973855	2976114	2260	1066	1127	37.5847	1088	1162	46.2652	1520	1592	36.9348	1770	1805	55.1866
aat	926728	927532	805	677	681	63.7597	569	570	63.7141	1016	1023	66.6317	814	816	70.0421
abgA	1403255	1404665	1411	84	84	4.48691	48	48	3.06105	117	119	4.42203	58	58	2.84031
abgB	1401810	1403355	1546	130	134	6.53267	127	127	7.39181	127	129	4.37504	157	159	7.10645
abgR	1404641	1405649	1009	214	214	15.9852	171	171	15.2497	341	341	17.72	416	416	28.4883
abgT	1400247	1401873	1627	110	110	5.09566	113	113	6.24953	134	134	4.31836	191	191	8.11168
abrB	746723	747869	1147	313	313	20.5673	397	397	31.1447	317	317	14.491	474	474	28.5549
accA	208521	209580	1060	4416	4433	315.201	2101	2104	178.606	7357	7381	365.099	4990	5068	330.366
accB	3405336	3405906	571	4861	4882	644.402	3203	3210	505.855	8474	8501	780.612	2739	2764	334.477
accC	3405817	3407266	1450	7247	7255	377.107	3588	3588	222.659	13342	13358	483.031	5281	5301	252.612
accD	2433012	2434026	1015	6035	6035	448.133	4884	4884	432.979	9558	9558	493.745	12345	12345	840.408
aceA	4217009	4218413	1405	33191	33300	1786.34	19701	19751	1264.94	48741	48937	1826.26	13355	13381	658.078
aceB	4215378	4217079	1702	32803	32881	1456.07	18389	18426	974.155	48391	48550	1495.65	25166	25201	1023.11
aceE	122917	125680	2764	40671	40696	1109.71	21280	21293	693.195	59674	59716	1132.8	21392	21437	535.909
aceF	125595	127587	1993	22992	23014	870.322	9389	9394	424.131	33059	33082	870.334	11689	11716	406.197
aceK	4218496	4220332	1837	25671	25673	1053.33	49395	49443	2421.88	20008	20010	571.136	16684	16734	629.442
ackA	2413370	2414672	1303	3034	3034	175.496	1614	1614	111.459	5867	5867	236.088	3447	3447	182.794
acnA	1335731	1338506	2776	3194	3194	86.7183	1543	1543	50.0153	4234	4234	79.971	1627	1627	40.498
acnB	131515	134212	2698	24638	24638	688.27	9908	9908	330.446	39273	39273	763.227	19738	19738	505.506
acpH	424337	425018	682	454	465	51.3883	388	400	52.7755	691	708	54.4315	571	591	59.8781
acpP	1151515	1151851	337	94054	94054	21035	64510	64510	17224.8	94724	94724	14737.8	96815	96815	19850.8
acpS	2700618	2701098	481	1198	1237	193.83	1369	1389	259.845	1387	1426	155.445	504	528	75.8497
acpT	3612869	3613556	688	264	264	28.9208	301	301	39.3672	369	369	28.1215	691	692	69.4997
acrA	484426	485719	1294	3993	4001	233.04	2183	2184	151.871	6546	6567	266.093	3465	3475	185.56
acrB	481254	484503	3250	9050	9071	210.362	5449	5456	151.059	15482	15500	250.063	7696	7698	163.666
acrD	2587495	2590708	3214	340	340	7.97312	313	313	8.76305	410	410	6.68866	512	512	11.0075
acrE	3413764	3415021	1258	17	17	1.01851	47	47	3.36182	23	23	0.958624	68	68	3.73502
acrF	3414933	3418137	3205	287	287	6.74915	276	276	7.74886	320	321	5.25144	440	441	9.5077
acrR	485661	486408	748	1170	1170	117.891	1269	1272	153.018	1626	1627	114.048	2239	2240	206.924
acrS	3412803	3413565	763	16	16	1.58049	13	13	1.53312	48	48	3.29851	58	58	5.25253
acrZ	794673	794922	250	2245	2246	677.119	5697	5698	2050.87	2427	2427	509.016	6577	6581	1818.93
acs	4285413	4287471	2059	1052	1052	38.5083	777	777	33.9564	1414	1414	36.0076	916	916	30.74
actP	4283253	4285002	1750	207	208	8.9582	146	146	7.50709	257	257	7.7001	165	166	6.55443
acuI	3403384	3404458	1075	508	508	35.6164	493	494	41.35	609	609	29.7037	625	629	40.4303
ada	2309341	2310505	1165	141	143	9.25136	105	105	8.10999	298	301	13.547	233	235	13.9382
add	1702133	1703234	1102	638	638	43.6349	549	549	44.8278	938	938	44.6296	620	620	38.8754
adeD	3843864	3845730	1867	260	260	10.496	312	312	15.0372	426	426	11.9637	339	339	12.5464
adeP	3895272	3896709	1438	2622	2622	137.426	1833	1833	114.699	5020	5020	183.04	4989	4989	239.728
adeQ	3842455	3843889	1435	32	32	1.68071	29	29	1.81846	23	23	0.840383	51	51	2.45574
adhE	1295446	1298221	2776	16378	16378	444.669	9708	9708	314.678	27304	27304	515.713	10834	10834	269.671
adhP	1552828	1553938	1111	227	227	15.3995	141	141	11.4199	283	283	13.3559	178	178	11.0706
adiA	4338254	4340621	2368	157	157	4.99705	178	178	6.76387	195	195	4.31772	281	281	8.19954
adiC	4335694	4337131	1438	28	28	1.46756	34	34	2.12754	30	30	1.09386	50	50	2.40257
adiY	4337168	4338029	862	18	18	1.57384	13	13	1.35704	13	13	0.790747	6	6	0.48096
adk	497075	497819	745	4324	4324	437.446	3548	3548	428.533	5029	5029	353.938	6416	6416	595.077
aegA	2583546	2585625	2080	170	170	6.16	185	185	8.00323	218	218	5.49534	246	246	8.17216
aer	3217556	3219176	1621	4035	4035	187.61	3510	3510	194.841	4159	4159	134.526	3805	3805	162.195
aes	499014	500073	1060	152	152	10.8077	143	143	12.1391	134	134	6.62827	160	160	10.4299
afuB	278814	279261	448	197	208	34.993	83	92	18.4785	226	234	27.3867	505	540	83.2877
afuC	277756	278902	1147	75	75	4.92826	77	77	6.04066	96	96	4.38843	100	100	6.02423
agaA	3280971	3281625	655	30	30	3.45204	32	32	4.39608	49	49	3.92244	36	39	4.11423
agaB	3284070	3284646	577	5	5	0.653115	8	8	1.24759	6	6	0.545226	9	9	1.07778
agaC	3284585	3285488	904	18	18	1.50072	16	16	1.59261	17	17	0.986011	25	25	1.91089
agaD	3285378	3286269	892	38	39	3.2953	23	27	2.72368	38	39	2.29246	64	69	5.34502
agaI	3286170	3287025	856	18	19	1.67292	31	32	3.36382	39	41	2.51137	44	44	3.55176
agaR	3277856	3278765	910	1384	1384	114.628	1273	1273	125.876	1666	1666	95.992	4139	4139	314.282
agaS	3281876	3283130	1255	45	45	2.70249	47	48	3.44155	45	45	1.88005	88	89	4.90017
agaV	3280117	3280690	574	21	22	2.88872	22	23	3.60556	44	45	4.11057	33	34	4.09291
agaW	3280601	3281075	475	16	16	2.53876	13	14	2.65211	11	12	1.32461	14	14	2.03657
agp	1065485	1066826	1342	391	391	21.9594	207	207	13.8795	447	447	17.4645	311	311	16.013
agrA	3647963	3648146	184	120	131	53.6598	193	197	96.3397	142	145	41.3192	243	248	93.132
agrB	3648194	3648377	184	32	33	13.5173	64	64	31.2982	22	22	6.26911	99	99	37.1777
ahpC	638845	639508	664	46765	46765	5308.21	49570	49570	6717.5	72929	72929	5758.82	40167	40167	4179.9
ahpF	639653	641318	1666	4574	4574	206.927	3510	3510	189.578	7476	7476	235.286	3593	3593	149.021
ahr	4495190	4496309	1120	88	88	5.92189	92	92	7.3914	115	115	5.3837	160	160	9.87113
aidB	4414175	4415900	1726	241	241	10.5238	192	192	10.0096	318	318	9.66023	237	237	9.48795
ais	2365018	2365720	703	38	38	4.07402	44	44	5.63189	41	41	3.05795	78	78	7.66663
alaA	2407461	2408778	1318	1476	1476	84.4046	1006	1006	68.6814	2958	2958	117.675	1911	1911	100.187
alaC	2497057	2498395	1339	1117	1117	62.8735	802	802	53.8953	1527	1527	59.7943	1125	1125	58.0546
alaE	2799064	2799613	550	27	27	3.69995	19	19	3.10848	21	21	2.00197	39	39	4.89967
alaS	2819381	2822111	2731	28510	28510	786.812	21379	21379	704.405	44582	44582	855.932	19085	19085	482.876
alaT	4037160	4037335	176	0	10767	4610.81	0	10063	5144.84	0	6343	1889.66	0	5304	2082.36
alaU	3426958	3427133	176	0	10585	4532.87	0	10052	5139.21	0	6401	1906.94	0	5252	2061.94
alaV	225400	225575	176	0	10728	4594.11	0	9958	5091.15	0	6373	1898.6	0	5252	2061.94
alaW	2518156	2518331	176	7831	8342	3572.34	22959	23496	12012.6	5966	6234	1857.19	15217	16118	6327.96
alaX	2518041	2518216	176	2886	3120	1336.09	1746	1802	921.295	2677	2856	850.838	2071	2200	863.724
aldA	1488132	1489671	1540	4867	4867	238.197	3271	3271	191.125	8821	8821	300.33	5488	5488	246.24
aldB	3754973	3756611	1639	64	64	2.94304	62	62	3.40384	78	78	2.49527	99	99	4.1737
alkA	2146692	2147640	949	141	141	11.1982	133	133	12.6108	149	149	8.2323	249	249	18.13
alkB	2308691	2309441	751	73	73	7.32619	68	69	8.26734	112	113	7.88932	99	102	9.3848
allA	532351	532933	583	71	71	9.17878	68	68	10.4954	79	79	7.10493	134	134	15.8819
allB	539047	540508	1462	32	32	1.64967	26	26	1.60023	43	43	1.54214	55	55	2.59944
allC	544057	545392	1336	107	111	6.26198	127	133	8.95781	110	114	4.47404	210	220	11.3784
allD	545314	546463	1150	18	19	1.24523	18	19	1.48666	15	15	0.683903	32	33	1.98281
allE	543261	544146	886	370	379	32.2404	377	385	39.1006	520	541	32.0158	390	396	30.8835
allR	532911	533826	916	4045	4045	332.827	2357	2357	231.537	6417	6417	367.314	4653	4653	350.996
allS	531295	532321	1027	42	42	3.0823	35	35	3.06658	38	38	1.94006	65	65	4.37329
alpA	2758544	2758856	313	5	9	2.16717	5	12	3.4498	9	14	2.34523	3	7	1.54532
alr	4265682	4266861	1180	1199	1199	76.583	813	813	61.9962	1651	1651	73.3612	1514	1514	88.6561
alsA	4309448	4311080	1633	74	82	3.78463	89	103	5.67555	69	76	2.44022	127	138	5.83926
alsB	4311107	4312142	1036	76	76	5.52903	76	76	6.60101	121	121	6.12388	127	127	8.4705
alsC	4308489	4309569	1081	67	76	5.29887	57	68	5.66031	74	83	4.02581	73	87	5.56107
alsE	4307783	4308578	796	121	122	11.5516	168	170	19.2173	121	124	8.16789	130	135	11.7189
alsK	4306870	4307899	1030	84	88	6.43933	54	54	4.71751	116	117	5.95594	128	133	8.92235
alsR	4312101	4313091	991	1003	1003	76.2821	1133	1133	102.876	1400	1400	74.0723	1220	1220	85.065
alx	3238480	3239545	1066	955	955	67.5214	2175	2175	183.594	942	942	46.3335	926	926	60.0231
amiA	2552252	2553221	970	1381	1409	109.48	826	829	76.9023	2601	2623	141.784	1435	1453	103.504
amiB	4395965	4397402	1438	777	790	41.406	737	739	46.2426	1035	1051	38.3217	1503	1527	73.3745
amiC	2947757	2949110	1354	1598	1598	88.9515	1575	1575	104.669	2084	2084	80.7013	3081	3081	157.231
amiD	904813	905743	931	600	608	49.2209	371	373	36.0509	863	877	49.3914	575	581	43.1213
amn	2054961	2056515	1555	2083	2083	100.961	901	901	52.1376	3600	3600	121.387	1926	1926	85.5837
ampC	4377811	4379044	1234	377	377	23.0262	264	264	19.2507	406	406	17.2509	376	376	21.0541
ampD	118633	119284	652	118	127	14.6809	117	124	17.1132	163	172	13.8319	324	341	36.1386
ampE	119181	120135	955	456	462	36.4615	304	308	29.0204	703	718	39.4205	559	566	40.9523
ampG	452070	453645	1576	1189	1192	57.0053	1250	1251	71.4262	1395	1399	46.5439	1547	1550	67.958
ampH	395130	396387	1258	611	611	36.6063	511	511	36.5508	998	998	41.596	1147	1147	63.001
amtB	472866	474252	1387	444	444	24.1269	325	325	21.0845	2216	2216	83.7712	1294	1298	64.6641
amyA	2006056	2007643	1588	1781	1781	84.5296	1466	1466	83.0692	2009	2009	66.3332	2173	2173	94.5528
anmK	1718493	1719702	1210	608	608	37.8716	486	486	36.1416	857	857	37.1361	778	778	44.4282
ansA	1850760	1851876	1117	1510	1526	102.967	1527	1529	123.172	2106	2127	99.8425	1623	1627	100.647
ansB	3099682	3100828	1147	227	227	14.9162	203	203	15.9254	224	224	10.2397	256	256	15.422
ansP	1524481	1526080	1600	522	522	24.5893	523	523	29.4129	835	835	27.3633	666	666	28.762
apaG	51229	51706	478	1080	1125	177.386	796	817	153.798	1783	1872	205.343	1676	1709	247.047
apaH	50380	51322	943	554	559	44.6782	325	327	31.2027	859	869	48.3181	684	684	50.1198
apbE	2310479	2311634	1156	403	403	26.275	577	577	44.9133	668	668	30.2984	1020	1020	60.9688
aphA	4269314	4270127	814	148	148	13.7035	117	117	12.9336	227	227	14.6219	249	249	21.1368
appA	1040517	1041915	1399	167	167	8.99693	134	134	8.61874	309	309	11.5809	237	237	11.7057
appY	583581	584430	850	634	634	56.2167	474	474	50.1783	782	782	48.238	515	515	41.8652
apt	491312	491963	652	1317	1317	152.242	1376	1376	189.901	1534	1534	123.361	2352	2352	249.261
aqpZ	915352	916147	796	85	85	8.04825	51	51	5.76519	87	87	5.7307	112	112	9.72232
araA	66835	68437	1603	81	84	3.94949	60	61	3.42415	93	94	3.07465	109	110	4.74159
araB	68348	70148	1801	59	60	2.51092	57	59	2.94778	58	58	1.68856	66	66	2.53218
araC	70287	71265	979	805	805	61.9739	918	918	84.3756	1549	1549	82.9602	757	757	53.4291
araD	65855	66650	796	149	150	14.2028	196	198	22.3825	199	201	13.2399	366	374	32.4656
araE	2980764	2982282	1519	272	272	13.496	325	325	19.2523	379	379	13.0823	563	563	25.6104
araF	1985139	1986228	1090	112	112	7.74438	77	77	6.35654	131	131	6.30153	116	116	7.35354
araG	1983555	1985169	1615	283	283	13.2072	336	337	18.7765	349	351	11.3956	461	462	19.7667
araH	1982554	1983640	1087	177	177	12.2727	213	213	17.6322	208	208	10.0331	401	402	25.5542
araJ	411297	412581	1285	568	568	33.3151	623	623	43.6256	580	580	23.6661	815	815	43.8247
arcA	4639590	4640406	817	3372	3413	314.854	2477	2489	274.132	4834	4910	315.109	5075	5174	437.592
arcB	3350689	3353125	2437	1798	1798	55.607	1561	1561	57.6374	2357	2357	50.7114	2275	2275	64.5046
arcZ	3350477	3350697	221	4175	4194	1430.31	5318	5341	2174.64	1697	1729	410.208	4794	4813	1504.83
arfA	3438431	3438749	319	686	686	162.08	1375	1375	387.854	670	671	110.289	2206	2206	477.837
arfB	214733	215255	523	183	193	27.8132	177	179	30.797	304	316	31.6801	273	289	38.1822
argA	2949142	2950573	1432	16403	16403	863.328	12237	12237	768.933	28775	28775	1053.59	19419	19419	937.02
argB	4155913	4156789	877	4878	5001	429.786	1739	1823	187.044	8942	9164	547.882	3125	3289	259.137
argC	4154901	4156005	1105	6887	7641	521.175	5028	6055	493.07	11343	12393	588.052	4893	5617	351.243
argD	3488960	3490280	1321	13989	13989	798.14	12105	12105	824.553	18159	18159	720.76	18034	18034	943.31
argE	4153696	4154947	1252	3485	3770	226.951	2362	2691	193.404	6840	7251	303.665	4647	5061	279.317
argF	289301	290405	1105	5680	5682	387.556	4896	4897	398.772	7797	7798	370.018	5185	5189	324.479
argG	3318537	3319980	1444	15043	15043	785.168	11571	11571	721.042	20187	20187	733.003	11279	11279	539.72
argH	4156750	4158223	1474	7515	7515	384.261	4668	4668	284.964	13574	13574	482.849	7840	7841	367.569
argI	4477307	4478411	1105	9957	9958	679.212	13722	13723	1117.49	12150	12151	576.569	7098	7099	443.915
argK	3062887	3063982	1096	40	40	2.75071	51	51	4.18713	60	63	3.01392	65	65	4.09796
argO	3068173	3068908	736	457	457	46.7987	443	443	54.1605	543	543	38.6833	506	506	47.5048
argP	3059653	3060646	994	839	916	69.4551	695	835	75.5887	1245	1320	69.6288	1471	1792	124.571
argQ	2817784	2817960	177	1041	1160	493.947	1140	1269	645.127	1285	1463	433.384	1170	1432	559.029
argR	3384603	3385173	571	1190	1190	157.075	2036	2036	320.847	1484	1484	136.27	4924	4924	595.864
argS	1959962	1961795	1834	4386	4386	180.246	2250	2250	110.393	7954	7954	227.398	4581	4581	172.594
argT	2427009	2427891	883	2013	2013	171.822	1213	1213	123.611	3061	3061	181.762	2131	2131	166.758
argU	564623	564799	177	420	421	179.269	859	859	436.693	239	240	71.095	820	821	320.505
argV	2818473	2818649	177	4355	4891	2082.67	1829	2000	1016.75	4116	4781	1416.27	2737	3351	1308.18
argW	2466209	2466383	175	27	27	11.6284	46	46	23.6525	19	19	5.69268	84	84	33.167
argX	3982275	3982451	177	29039	29041	12366.1	47526	47530	24163	22460	22462	6653.9	53596	53618	20931.6
argY	2818198	2818374	177	5886	6630	2823.16	4190	4752	2415.79	7632	8709	2579.86	4377	5402	2108.85
argZ	2818059	2818235	177	1786	1994	849.077	1867	2148	1091.99	2683	3054	904.684	2854	3509	1369.86
ariR	1216269	1216635	367	59	59	12.1166	48	48	11.7688	67	67	9.57216	69	69	12.9912
arnA	2367939	2370021	2083	196	199	7.20044	204	206	8.89887	291	297	7.47599	401	402	13.3353
arnB	2365828	2367067	1240	98	98	5.95662	104	105	7.61946	116	117	4.94727	171	172	9.58455
arnC	2366971	2368039	1069	53	53	3.73675	50	51	4.29288	84	84	4.12005	65	66	4.2661
arnD	2369918	2370908	991	82	86	6.54064	63	65	5.90196	133	140	7.40723	125	127	8.85513
arnE	2372457	2372892	436	18	19	3.28445	8	9	1.85743	40	45	5.41162	44	48	7.60711
arnF	2372792	2373278	487	76	77	11.9167	77	79	14.5967	108	108	11.6278	208	211	29.9377
arnT	2370808	2372560	1753	86	89	3.82652	99	104	5.33836	122	123	3.67896	151	154	6.07021
aroA	958712	960095	1384	8822	8822	480.426	4538	4538	295.043	10779	10779	408.36	4808	4808	240.045
aroB	3517398	3518586	1189	6938	6938	439.792	5305	5305	401.477	10525	10525	464.132	7538	7539	438.124
aroC	2446388	2447573	1186	6862	7019	446.052	5133	5218	395.891	11856	12076	533.875	3970	4077	237.531
aroD	1774586	1775444	859	311	311	27.2874	201	201	21.0552	498	498	30.3975	412	412	33.1413
aroE	3430020	3430938	919	1034	1046	85.785	695	695	68.0497	1276	1286	73.3714	736	749	56.3159
aroF	2740080	2741250	1171	5730	5745	369.767	3270	3275	251.658	7283	7302	326.954	4655	4693	276.923
aroG	785533	786685	1153	8753	8753	572.167	5113	5113	399.028	10477	10477	476.441	9387	9387	562.552
aroH	1788335	1789481	1147	1076	1076	70.704	857	857	67.2317	2171	2171	99.2425	2188	2188	131.81
aroK	3518543	3519164	622	9070	9070	1099.04	9300	9300	1345.39	11668	11668	983.575	11003	11004	1222.43
aroL	406305	406929	625	2242	2243	270.486	1848	1848	266.059	3177	3179	266.693	3541	3542	391.592
aroM	407328	408105	778	580	580	56.188	371	371	42.9093	942	942	63.4852	652	652	57.9073
aroP	120178	121651	1474	9294	9294	475.226	6700	6700	409.01	12579	12579	447.456	9206	9206	431.557
arpA	4220301	4222587	2287	246	246	8.10708	290	290	11.4101	359	359	8.23056	293	293	8.85251
arpB	1802994	1804993	2000	29	29	1.09286	34	34	1.5297	61	61	1.59919	104	104	3.59309
arrS	3657986	3658154	169	10	10	4.45973	11	11	5.85683	23	23	7.1358	14	14	5.72409
arsB	3648835	3650224	1390	151	153	8.29606	151	155	10.034	216	217	8.18552	179	181	8.99764
arsC	3650137	3650662	526	90	92	13.1825	65	67	11.4616	91	93	9.2704	125	134	17.6029
arsR	3648428	3648881	454	87	87	14.443	123	123	24.3784	99	99	11.4335	163	163	24.8083
artI	902257	903088	832	1058	1095	99.1942	669	693	74.9491	1727	1793	112.995	1394	1437	119.343
artJ	899844	900675	832	8569	8569	776.251	6597	6597	713.477	16782	16782	1057.6	11127	11127	924.102
artM	900866	901634	769	1026	1036	101.538	700	705	82.4935	1537	1546	105.411	853	862	77.4544
artP	903006	903834	829	1376	1403	127.555	1217	1243	134.919	2145	2202	139.272	1984	2022	168.536
artQ	901534	902350	817	774	801	73.8934	413	427	47.0287	1127	1165	74.7662	693	711	60.1329
ascB	2840890	2842414	1525	216	217	10.7247	211	212	12.509	296	297	10.2115	260	261	11.8259
ascF	2839424	2840981	1558	206	208	10.0622	253	254	14.6698	252	253	8.51441	365	366	16.2322
ascG	2838254	2839364	1111	744	744	50.4724	874	874	70.7871	996	996	47.0053	1175	1175	73.0784
asd	3573775	3574978	1204	38217	38217	2392.35	12232	12232	914.172	33334	33334	1451.65	14793	14793	848.975
aslA	3984352	3986107	1756	101	101	4.33503	102	102	5.22676	137	137	4.0907	167	167	6.57139
aslB	3982858	3984193	1336	86	86	4.85163	64	64	4.31053	117	117	4.59178	108	108	5.58576
asmA	2139759	2141712	1954	2388	2390	92.1868	2673	2673	123.092	3089	3090	82.9154	3512	3515	124.298
asnA	3927055	3928147	1093	6297	6297	434.219	4487	4487	369.396	4126	4127	197.977	2825	2825	178.593
asnB	697513	699277	1765	4772	4772	203.775	2785	2785	141.983	5411	5411	160.744	3286	3286	128.643
asnC	3926545	3927103	559	160	160	21.5727	141	141	22.6968	271	271	25.419	302	302	37.3302
asnS	987585	989085	1501	16520	16520	829.516	7137	7137	427.85	22308	22308	779.258	14380	14380	661.977
asnT	2044449	2044624	176	71	674	288.631	63	1538	786.322	128	549	163.554	70	832	326.645
asnU	2059751	2059926	176	403	539	230.819	904	1082	553.186	193	244	72.6906	600	807	316.83
asnV	2062160	2062335	176	11	115	49.2471	15	414	211.663	2	9	2.68121	17	241	94.617
asnW	2058027	2058202	176	225	300	128.471	545	678	346.636	119	164	48.8576	359	498	195.516
aspA	4366891	4368427	1537	2942	2942	144.266	5426	5426	317.66	3143	3143	107.219	5464	5464	245.642
aspC	984519	985809	1291	14222	14222	830.29	14300	14300	996.705	18807	18807	763.826	10351	10351	554.014
aspS	1948750	1950622	1873	5686	5686	228.804	3481	3481	167.233	8271	8271	231.538	4800	4800	177.08
aspT	3946772	3946948	177	0	2794	1189.73	0	6681	3396.45	0	1508	446.714	0	4449	1736.82
aspU	228828	229004	177	0	2776	1182.07	0	6839	3476.77	0	1493	442.27	0	4514	1762.19
aspV	236831	237007	177	304	1405	598.272	660	3755	1908.94	286	1138	337.109	1067	3412	1331.99
asr	1671276	1671684	409	65	65	11.978	114	114	25.0806	75	75	9.61478	54	54	9.12295
astA	1829731	1830865	1135	21	21	1.3945	17	17	1.34775	53	53	2.44839	39	39	2.37429
astB	1826916	1828359	1444	89	93	4.85413	56	59	3.67656	115	119	4.32097	77	80	3.82814
astC	1830762	1832082	1321	79	81	4.62144	74	74	5.04064	97	97	3.85008	98	98	5.12611
astD	1828256	1829834	1579	73	73	3.48446	73	75	4.27401	134	136	4.51604	99	100	4.37606
astE	1825955	1827023	1069	32	34	2.39716	24	25	2.10436	36	36	1.76574	41	41	2.65015
atoA	2324009	2324759	751	7	8	0.80287	8	10	1.19817	16	18	1.25671	18	18	1.65614
atoB	2326009	2327293	1285	39	39	2.28748	67	67	4.69168	63	63	2.57063	76	76	4.08673
atoC	2321766	2323251	1486	198	200	10.1439	176	179	10.839	202	210	7.40972	210	213	9.90434
atoD	2323347	2324109	763	30	30	2.96341	43	43	5.07108	42	42	2.8862	90	93	8.42216
atoE	2324656	2326078	1423	44	45	2.38343	41	43	2.71907	35	37	1.36332	67	69	3.3505
atoS	2319943	2321869	1927	172	173	6.76643	217	223	10.4131	221	222	6.0405	330	330	11.8331
atpA	3918316	3919957	1642	40824	40930	1878.73	15006	15040	824.198	76621	76807	2452.61	23791	23908	1006.09
atpB	3921236	3922151	916	6302	6392	525.941	6885	6940	681.743	7991	8063	461.533	10846	10958	826.61
atpC	3915553	3916072	520	11011	11183	1620.88	3681	3696	639.566	19357	19678	1984.17	8846	9069	1205.09
atpD	3915993	3917475	1483	33924	34100	1733.04	19413	19454	1180.39	61918	62263	2201.36	14748	14877	693.169
atpE	3920950	3921289	340	19793	19821	4393.82	22614	22632	5989.64	26741	26803	4133.38	28375	28478	5787.56
atpF	3920418	3920988	571	18223	18363	2423.83	7721	7759	1222.72	32896	33275	3055.51	13309	13527	1636.93
atpG	3917402	3918365	964	32428	32443	2536.53	21434	21441	2001.36	56304	56347	3064.75	11686	11704	838.923
atpH	3919870	3920503	634	19227	19450	2312.2	7249	7338	1041.47	33448	33901	2803.66	9392	9642	1050.86
atpI	3922060	3922540	481	1941	1984	310.879	2527	2569	480.591	2239	2282	248.755	5472	5569	800.013
avtA	3739605	3740958	1354	4295	4295	239.078	2248	2248	149.394	7469	7469	289.231	4704	4704	240.057
azoR	1482255	1482960	706	336	336	35.8699	220	220	28.0398	421	421	31.2665	972	972	95.132
azuC	1987873	1988059	187	3022	3022	1218	6628	6628	3189.32	1858	1858	520.961	7246	7246	2677.45
bacA	3203310	3204231	922	1213	1213	99.1574	985	985	96.1307	1685	1685	95.8231	1672	1672	125.306
baeR	2164176	2164998	823	227	234	21.4295	180	190	20.7735	406	419	26.6941	489	509	42.7349
baeS	2162776	2164279	1504	216	223	11.1751	146	160	9.57258	283	297	10.354	266	276	12.6802
bamA	197828	200360	2533	19875	19947	593.523	10334	10374	368.526	30982	31111	643.991	14365	14415	393.228
bamB	2637474	2638752	1279	6549	6958	410.024	2802	2848	200.367	10619	11400	467.343	4753	4789	258.726
bamC	2597831	2598965	1135	7152	7165	475.79	4427	4431	351.287	12069	12089	558.465	5091	5110	311.093
bamD	2736046	2736883	838	6782	6788	610.511	5077	5082	545.692	9947	9951	622.621	6551	6554	540.415
bamE	2753505	2753946	442	2260	2260	385.373	3039	3039	618.679	3616	3616	428.951	5675	5675	887.173
barA	2914957	2917813	2857	1439	1497	39.4918	1477	1519	47.8414	2469	2526	46.358	2012	2081	50.33
basR	4333282	4334050	769	205	221	21.6601	149	165	19.307	315	332	22.6367	256	275	24.7099
basS	4332181	4333372	1192	266	269	17.0087	214	215	16.23	446	451	19.8382	343	350	20.2888
bax	3736353	3737277	925	4963	4963	404.388	6168	6168	600.011	9847	9847	558.166	8597	8597	642.2
bcp	2600378	2600948	571	3763	4005	528.642	5233	5626	886.585	4705	5154	473.271	7937	8241	997.261
bcr	2278570	2279860	1291	1197	1199	69.9984	1276	1278	89.0761	1943	1949	79.1566	1479	1479	79.1602
bcsA	3692618	3695336	2719	214	223	6.18146	205	211	6.98281	301	310	5.97797	287	296	7.52224
bcsB	3690268	3692707	2440	286	304	9.39029	224	231	8.51881	366	375	8.05829	256	266	7.53281
bcsC	3685700	3689273	3574	479	480	10.1224	517	517	13.0165	662	663	9.72658	689	691	13.3594
bcsE	3696358	3698029	1672	1420	1437	64.7763	1215	1236	66.518	1666	1684	52.8089	1634	1660	68.602
bcsF	3697926	3698217	292	168	189	48.7837	157	190	58.5501	205	242	43.4544	184	217	51.3502
bcsG	3698114	3699893	1780	491	494	20.9171	472	476	24.0627	465	477	14.0508	517	524	20.3412
bcsQ	3695233	3696085	853	347	365	32.2507	493	514	54.2214	300	319	19.6084	566	582	47.1454
bcsZ	3689155	3690361	1207	119	122	7.61812	70	71	5.29307	131	132	5.73414	135	138	7.90018
bdcA	4473340	4474153	814	98	99	9.16655	109	111	12.2703	134	138	8.88906	195	203	17.232
bdcR	4474024	4474717	694	215	218	23.6751	217	219	28.395	255	262	19.7944	325	338	33.6529
bdm	1556065	1556380	316	214	214	51.0413	445	445	126.715	220	220	36.5037	413	413	90.3084
beeE	1205631	1206142	512	10	10	1.47206	2	3	0.52724	6	6	0.614444	4	4	0.539827
bepA	2615994	2617557	1564	1572	1585	76.3814	1026	1028	59.1443	2368	2388	80.0569	1621	1630	72.0138
betA	325577	327347	1771	844	858	36.5144	508	520	26.4205	1573	1602	47.4291	708	717	27.9747
betB	327261	328833	1573	764	782	37.4691	395	411	23.5109	1480	1499	49.966	803	815	35.8009
betI	328747	329434	688	823	823	90.1585	825	825	107.9	1442	1444	110.047	1490	1497	150.348
betT	329363	331496	2134	1069	1069	37.7554	960	960	40.4794	1717	1717	42.1869	1837	1837	59.4812
bfd	3466797	3467091	295	611	611	156.104	1092	1092	333.087	1016	1016	180.581	2205	2205	516.478
bfr	3466249	3466825	577	681	681	88.9542	950	950	148.151	1031	1031	93.688	1160	1160	138.914
bglA	3043562	3045101	1540	3824	4320	211.426	2692	3422	199.948	5057	5730	195.09	1762	2350	105.442
bglB	3902289	3903801	1513	54	54	2.68999	56	56	3.33047	53	53	1.8367	81	81	3.69923
bglF	3903720	3905697	1978	293	294	11.2025	433	433	19.6978	410	411	10.8947	867	869	30.357
bglG	3905731	3906667	937	34	34	2.73486	67	67	6.43416	37	37	2.07044	55	55	4.05591
bglH	3900604	3902320	1717	62	62	2.72155	74	74	3.87809	75	75	2.2903	130	130	5.23164
bglJ	4604060	4604837	778	243	244	23.6377	289	290	33.5409	463	463	31.2035	551	551	48.937
bglX	2219692	2222089	2398	2080	2080	65.3747	1303	1303	48.8936	2981	2981	65.18	1730	1730	49.8496
bhsA	1168973	1169330	358	61	61	12.8423	70	70	17.5943	171	171	25.0446	168	168	32.4258
bioA	807968	809357	1390	746	753	40.8296	424	424	27.4478	1767	1796	67.7474	1086	1107	55.0298
bioB	809244	810384	1141	1444	1463	96.6394	999	1015	80.0455	3267	3350	153.943	1954	2011	121.784
bioC	811422	812277	856	1186	1218	107.243	525	549	57.7106	2571	2643	161.892	801	834	67.322
bioD	812170	812947	778	311	316	30.6128	264	275	31.8061	637	652	43.9409	741	771	68.4762
bioF	810281	811535	1255	1475	1491	89.5425	920	931	66.7518	3223	3248	135.698	1497	1515	83.413
bioH	3544074	3544944	871	216	256	22.1522	158	185	19.1122	286	325	19.5644	410	514	40.7765
birA	4172982	4174047	1066	906	930	65.7538	641	659	55.6269	1322	1356	66.6966	987	1006	65.2087
bisC	3714061	3716494	2434	2587	2587	80.1071	1639	1639	60.592	4066	4066	87.5887	2140	2140	60.7517
blc	4377189	4377822	634	130	130	15.4543	104	104	14.7605	134	134	11.082	127	127	13.8414
blr	1704451	1704676	226	1408	1408	469.558	2542	2542	1012.1	1132	1132	262.627	2663	2663	814.194
bluF	1214264	1215575	1312	401	401	23.0359	326	326	22.3584	844	844	33.7295	452	452	23.8051
bluR	1213328	1214159	832	2052	2052	185.887	2695	2695	291.469	2341	2341	147.53	4214	4214	349.974
bolA	454372	454789	418	1178	1178	212.405	1422	1422	306.112	2005	2005	251.501	3011	3011	497.736
borD	578600	578993	394	14538	14538	2781.02	16051	16051	3665.75	18878	18878	2512.24	23169	23169	4063.27
brnQ	419491	420910	1420	1130	1130	59.9771	967	967	61.2766	1348	1348	49.774	1536	1536	74.7425
bsmA	4416441	4416870	430	194	194	34.0039	149	149	31.1799	214	214	26.0944	192	192	30.853
bssR	878148	878631	484	201	201	31.3001	146	146	27.1434	243	243	26.3246	391	391	55.8208
bssS	1120701	1121055	355	276	276	58.5971	382	382	96.8259	358	358	52.8757	673	673	130.994
btuB	4163539	4165483	1945	3290	3497	135.51	2518	2820	130.463	4804	5085	137.08	1987	2296	81.5675
btuC	1794172	1795252	1081	579	579	40.369	730	730	60.7651	774	774	37.5419	940	940	60.0851
btuD	1792809	1793658	850	421	445	39.4581	303	311	32.9229	542	589	36.3327	477	491	39.9142
btuE	1793558	1794209	652	626	668	77.219	420	437	60.3102	845	914	73.5021	759	772	81.8153
btuF	177662	178562	901	427	438	36.6391	278	282	28.1631	614	617	35.9056	340	348	26.6882
btuR	1327767	1328457	691	503	505	55.0819	217	219	28.5182	834	838	63.5868	421	422	42.1987
cadA	4356470	4358717	2248	191	191	6.40372	220	220	8.80609	234	234	5.45784	287	287	8.82166
cadB	4358697	4360131	1435	17	17	0.892879	15	15	0.940581	15	15	0.548076	18	18	0.866733
cadC	4360396	4362034	1639	162	162	7.44957	174	174	9.55272	224	224	7.16589	237	237	9.99158
caiA	39244	40486	1243	272	272	16.4928	157	157	11.3654	294	294	12.4016	215	215	11.9518
caiB	37898	39215	1318	239	239	13.6671	153	153	10.4456	305	305	12.1335	131	131	6.86785
caiC	36271	37924	1654	321	321	14.6273	233	233	12.6759	270	270	8.55913	238	238	9.94275
caiD	35377	36262	886	62	64	5.44429	82	82	8.32793	52	52	3.07731	57	57	4.44535
caiE	34781	35471	691	198	203	22.1418	266	269	35.0293	319	324	24.5849	204	204	20.3994
caiF	34200	34695	496	683	683	103.785	554	554	100.504	1323	1323	139.855	746	746	103.925
caiT	40417	42031	1615	31	31	1.44672	43	43	2.39581	28	28	0.909048	40	40	1.7114
can	142008	142770	763	6884	6924	683.956	6907	6963	821.162	13041	13083	899.051	14509	14561	1318.66
carA	29551	30799	1249	22494	22527	1359.37	19182	19195	1382.87	47507	47613	1998.78	24546	24585	1360.11
carB	30717	34038	3322	34800	34823	790.063	15896	15900	430.68	78315	78392	1237.3	24230	24247	504.34
casA	2882630	2884238	1609	131	133	6.23004	101	105	5.87205	142	144	4.69254	93	93	3.99385
casB	2882155	2882737	583	45	48	6.20538	34	36	5.55636	56	60	5.39615	39	44	5.21494
casC	2881051	2882242	1192	173	173	10.9387	120	123	9.28508	263	264	11.6126	126	126	7.30397
casD	2880374	2881148	775	81	88	8.55808	73	73	8.47575	116	126	8.52452	131	137	12.2147
casE	2879788	2880487	700	209	222	23.9029	236	241	30.9796	328	353	26.441	263	270	26.6521
cbdA	1037640	1039284	1645	156	156	7.1475	133	133	7.27516	217	221	7.04414	198	200	8.40096
cbdB	1039196	1040432	1237	99	100	6.09292	81	82	5.96487	162	166	7.03622	160	164	9.16092
cbdX	1040345	1040537	193	33	34	13.2775	23	24	11.1895	67	67	18.202	40	42	15.0369
cbeA	2077012	2077480	469	55	55	8.83864	30	30	5.75579	48	48	5.36624	51	51	7.51385
cbl	2059964	2061014	1051	937	937	67.1943	638	638	54.6229	1965	1965	98.0305	1537	1537	101.05
cbpA	1062855	1063875	1021	827	835	61.6391	464	471	41.5099	1186	1200	61.625	622	630	42.6363
cbpM	1062550	1062955	406	235	244	45.2959	166	172	38.1205	312	331	42.7468	179	186	31.6557
cbrA	3869277	3870441	1165	53	53	3.42882	89	89	6.87418	65	65	2.92542	94	94	5.57528
cbrB	3897406	3897973	568	292	292	38.7463	548	548	86.8138	294	294	27.1394	533	533	64.8401
cbrC	3897922	3898609	688	255	255	27.9349	314	314	41.0675	308	308	23.4727	383	383	38.4658
cbtA	2077469	2077943	475	56	56	8.88566	42	42	7.95632	41	42	4.63614	74	74	10.7647
cca	3201791	3203129	1339	1575	1575	88.6534	1237	1237	83.1277	2259	2259	88.458	2428	2428	125.295
ccmA	2297021	2297744	724	271	313	32.5838	264	275	34.1783	197	252	18.25	258	273	26.0549
ccmB	2296362	2297124	763	151	151	14.9158	138	138	16.2746	164	164	11.2699	182	183	16.5726
ccmC	2295583	2296420	838	370	381	34.267	272	277	29.7435	298	309	19.3337	302	313	25.8086
ccmD	2295377	2295686	310	107	121	29.4184	51	52	15.0938	102	119	20.1273	77	83	18.5004
ccmE	2294901	2295480	580	171	177	23.0007	97	100	15.5142	196	202	18.261	136	145	17.2745
ccmF	2292961	2295004	2044	362	365	13.4588	290	292	12.8546	395	398	10.2095	370	375	12.677
ccmH	2291358	2292510	1153	397	407	26.6048	306	314	24.5051	393	400	18.19	467	475	28.4662
cdaR	182363	183620	1258	234	234	14.0194	176	176	12.5889	323	323	13.4624	408	408	22.4101
cdd	2231744	2232728	985	284	284	21.7309	186	186	16.9916	354	354	18.8438	398	398	27.9198
cdh	4109830	4110685	856	563	563	49.5713	577	577	60.6539	779	779	47.7161	723	723	58.3619
cdsA	195577	196534	958	1922	1977	155.538	1203	1273	119.569	2761	2812	153.904	2020	2069	149.231
cedA	1813421	1813763	343	184	184	40.4314	201	201	52.7301	251	251	38.369	312	312	62.8529
cfa	1741313	1742561	1249	3797	3797	229.126	2625	2625	189.114	4574	4574	192.015	2715	2715	150.201
chaA	1270749	1271949	1201	3436	3436	215.628	3080	3080	230.762	5621	5621	245.398	4558	4558	262.238
chaB	1272019	1272349	331	56	56	12.7513	47	47	12.7769	104	104	16.4743	84	84	17.5354
chaC	1272407	1273202	796	265	265	25.0916	295	295	33.3477	495	495	32.6057	864	864	75.0008
chbA	1819455	1819905	451	86	88	14.7062	117	117	23.3435	97	99	11.5096	88	91	13.9422
chbB	1821299	1821719	421	143	143	25.6006	116	116	24.7932	169	169	21.0478	256	256	42.0168
chbC	1819856	1821314	1459	269	269	13.8961	240	240	14.8017	250	251	9.02027	329	329	15.5814
chbF	1817148	1818600	1453	112	112	5.80962	128	128	7.92686	193	193	6.96455	139	140	6.65775
chbG	1816386	1817235	850	296	297	26.335	216	216	22.8661	500	502	30.9661	314	314	25.5256
chbR	1818605	1819547	943	170	172	13.7471	89	90	8.58791	234	236	13.122	168	171	12.53
cheA	1973360	1975424	2065	22380	22549	823.005	15281	15347	668.744	27846	28137	714.429	11105	11206	374.969
cheB	1967452	1968601	1150	4607	4666	305.803	3944	3983	311.651	5088	5181	236.22	3571	3621	217.568
cheR	1968504	1969464	961	5259	5456	427.904	3926	4113	385.116	6857	7131	389.071	3661	3746	269.345
cheW	1972836	1973439	604	8818	8838	1102.84	5597	5603	834.719	10190	10210	886.319	8027	8115	928.36
cheY	1967048	1967537	490	7421	7681	1181.45	5402	5582	1025.06	6017	6224	666.001	4058	4120	580.987
cheZ	1966393	1967137	745	12797	13010	1316.18	6037	6102	737.009	12856	13029	916.972	4059	4077	378.137
chiA	3467160	3469953	2794	348	348	9.38746	296	296	9.53283	388	388	7.28126	508	508	12.5633
chiP	708234	709740	1507	132	132	6.6017	198	198	11.8225	94	94	3.27051	199	199	9.12441
chiQ	709690	710116	427	20	20	3.53019	31	31	6.53267	32	32	3.92937	67	67	10.8421
chiX	507104	507287	184	656	662	271.166	1687	1693	827.934	440	445	126.807	728	732	274.89
cho	1823415	1824402	988	541	541	41.2701	499	499	45.4465	800	800	42.4555	675	675	47.2076
chpB	4448592	4449042	451	119	126	21.0567	93	93	18.5551	132	143	16.625	142	145	22.2155
chpS	4448347	4448698	352	225	251	53.7436	190	197	50.3594	202	235	35.0047	277	294	57.7125
chrR	3894552	3895218	667	712	716	80.9063	654	658	88.7681	977	989	77.7449	764	767	79.4574
cirA	2244778	2246869	2092	3065	3065	110.424	1916	1916	82.412	4763	4763	119.377	2329	2329	76.9259
citA	652135	653893	1759	331	333	14.2683	291	294	15.0397	426	435	12.9666	510	516	20.2698
citB	653762	654542	781	157	160	15.4406	107	107	12.3279	240	248	16.6495	231	239	21.1452
citC	650798	651956	1159	26	26	1.69077	35	35	2.71732	33	33	1.4929	45	45	2.68284
citD	650487	650883	397	4	4	0.75939	2	3	0.679966	2	2	0.264144	13	13	2.26265
citE	649582	650590	1009	54	60	4.48183	52	55	4.90488	60	60	3.11789	79	81	5.54701
citF	648039	649671	1633	25	26	1.2	11	12	0.661229	24	24	0.770595	17	19	0.803956
citG	646631	647609	979	41	41	3.15643	88	88	8.08829	45	45	2.41008	84	87	6.14047
citT	645117	646680	1564	62	62	2.98779	78	78	4.4876	88	88	2.95017	147	147	6.4945
citX	647484	648135	652	28	28	3.23672	45	47	6.48645	26	26	2.09087	47	49	5.19294
clcA	175007	176528	1522	1660	1660	82.2032	1670	1670	98.7321	1917	1917	66.0403	2243	2243	101.831
clcB	1665215	1666571	1357	117	117	6.49832	196	196	12.9967	193	193	7.45725	304	305	15.5305
clpA	923164	925540	2377	15549	15556	493.247	9481	9481	358.907	28319	28335	625.022	14936	14940	434.297
clpB	2731600	2734273	2674	6780	6889	194.174	3918	3972	133.661	13617	13791	270.418	8559	8681	224.323
clpP	456577	457300	724	7028	7028	731.625	3634	3634	451.651	13860	13860	1003.75	7858	7858	749.961
clpS	922813	923233	421	2346	2348	420.35	3746	3747	800.863	2907	2920	363.665	5731	5744	942.752
clpX	457326	458700	1375	8790	8790	481.816	5278	5278	345.401	20504	20504	781.875	11328	11328	569.266
clsA	1307185	1308745	1561	2283	2283	110.23	1883	1883	108.544	3683	3683	123.709	3040	3041	134.61
clsB	822498	823839	1342	84	88	4.94226	68	69	4.62651	115	119	4.64939	97	103	5.30334
clsC	1106255	1107776	1522	518	522	25.8494	444	447	26.4271	886	895	30.8326	830	832	37.7723
cmk	961101	961884	784	3546	3546	340.893	3070	3070	352.354	7057	7057	471.96	5695	5695	501.929
cmoA	1952602	1953445	844	725	736	65.725	415	428	45.6308	1055	1067	66.2862	638	662	54.1977
cmoB	1953342	1954413	1072	775	785	55.1912	503	514	43.1445	1097	1111	54.3401	760	783	50.4698
cmtA	3077471	3078959	1489	19	19	0.961732	33	33	1.99423	34	35	1.23247	54	55	2.55231
cmtB	3078887	3079430	544	9	9	1.24692	27	28	4.63144	12	12	1.1566	38	38	4.82669
cnu	1704849	1705164	316	259	259	61.7743	342	342	97.3858	227	227	37.6652	307	307	67.1299
coaA	4174076	4175126	1051	2335	2335	167.448	2043	2043	174.913	3527	3527	175.956	3057	3057	200.982
coaD	3809725	3810304	580	399	432	56.1372	348	366	56.7819	711	754	68.1624	708	741	88.2785
coaE	112599	113319	721	2213	2330	243.566	2539	2683	334.844	2355	2497	181.587	2150	2247	215.344
cobB	1179531	1180359	829	1393	1393	126.646	787	787	85.4234	2059	2059	130.228	1277	1277	106.439
cobC	669296	670007	712	275	275	29.1104	173	173	21.8637	409	409	30.1193	430	431	41.8275
cobS	2064479	2065322	844	437	456	40.7209	355	371	39.5538	561	597	37.088	559	594	48.6305
cobT	2063388	2064567	1180	784	788	50.3315	489	491	37.4418	1186	1189	52.8325	742	749	43.8596
cobU	2065219	2065864	646	843	883	103.02	723	762	106.14	943	1004	81.4897	1087	1158	123.863
codA	356071	357454	1384	5431	5627	306.433	1998	2039	132.568	9220	9529	361.004	4968	5025	250.879
codB	354822	356181	1360	8122	8398	465.406	4928	4987	329.957	13548	13992	539.439	8979	9092	461.94
cof	467312	468230	919	670	671	55.0304	844	848	83.0304	1070	1075	61.333	1178	1190	89.4739
cohE	1202259	1203033	775	1447	1452	141.208	1433	1439	167.077	1991	1995	134.972	2400	2403	214.248
copA	508875	511479	2605	6722	6722	194.485	5192	5192	179.343	10459	10459	210.515	5179	5179	137.374
corA	4001326	4002376	1051	1607	1607	115.241	955	955	81.7631	6940	6940	346.225	3725	3725	244.9
cpdA	3176006	3176933	928	1799	1818	147.653	1100	1106	107.242	2657	2695	152.269	2584	2626	195.529
cpdB	4434622	4436665	2044	1086	1086	40.0446	742	742	32.6648	1566	1566	40.171	929	929	31.4051
cpsB	2123084	2124620	1537	70	72	3.53064	47	48	2.81012	131	136	4.63945	79	80	3.59651
cpsG	2121609	2123079	1471	82	82	4.20142	80	80	4.89366	137	137	4.88325	128	128	6.0126
cptA	3040416	3040923	508	1106	1120	166.169	1547	1562	276.678	1606	1621	167.31	1273	1311	178.322
cpxA	4103602	4105075	1474	2214	2257	115.406	1510	1527	93.2177	3565	3643	129.587	2148	2162	101.35
cpxP	4105720	4106320	601	1986	1988	249.309	3516	3516	526.418	2837	2838	247.594	8374	8378	963.232
cpxR	4104972	4105770	799	1218	1269	119.704	651	670	75.4544	1932	2020	132.558	1990	2025	175.123
cra	87928	89032	1105	1552	1552	105.858	1484	1484	120.845	2037	2037	96.6563	3023	3023	189.034
creA	4635421	4635994	574	2069	2093	274.823	1044	1047	164.131	2511	2575	235.216	1603	1625	195.617
creB	4635907	4636696	790	413	421	40.1652	138	147	16.7435	765	794	52.6981	494	507	44.3451
creC	4636596	4638120	1525	512	516	25.5021	599	618	36.4649	482	485	16.6753	672	676	30.6296
creD	4638078	4639530	1453	153	153	7.93636	130	130	8.05072	194	194	7.00064	218	218	10.3671
crfC	4327035	4329363	2329	3636	3684	119.219	4843	4926	190.319	3204	3238	72.8968	5200	5270	156.353
crl	257729	259006	502	2099	2100	315.291	2831	2832	507.629	2539	2540	265.296	4793	4795	660.009
croE	1202924	1203224	301	74	74	18.5294	114	116	34.6775	65	65	11.3227	160	161	36.9594
crp	3486020	3486752	733	6926	6927	712.257	4002	4004	491.526	11472	11475	820.824	9209	9220	869.144
crr	2535734	2536343	610	9736	9751	1204.8	3933	3934	580.312	14488	14518	1247.9	12783	12789	1448.68
csdA	2943237	2944542	1306	875	879	50.7272	689	695	47.8849	1356	1362	54.6808	1135	1149	60.7914
csdE	2944442	2944985	544	555	564	78.1404	561	575	95.1099	701	712	68.625	745	768	97.55
csgA	1104347	1104902	556	67	67	9.08229	35	35	5.66435	101	101	9.52463	91	91	11.3092
csgB	1103851	1104406	556	18	18	2.44002	14	14	2.26574	30	30	2.8291	22	22	2.73409
csgC	1104861	1105293	433	2294	2294	399.301	3724	3724	773.889	2821	2821	341.599	3550	3550	566.507
csgD	1102546	1103296	751	162	162	16.2581	55	55	6.58991	182	184	12.8463	112	113	10.3969
csgE	1102152	1102641	490	36	36	5.53735	27	29	5.32548	26	26	2.78214	33	34	4.79455
csgF	1101711	1102227	517	36	36	5.24816	20	20	3.48094	33	34	3.44818	27	27	3.6086
csgG	1100851	1101784	934	150	150	12.1043	236	237	22.8327	154	155	8.70134	185	185	13.6864
csiD	2788885	2789962	1078	108	108	7.55093	48	48	4.00663	210	210	10.2141	109	110	7.05081
csiE	2665335	2666715	1381	343	343	18.7196	266	266	17.3318	430	430	16.3259	405	405	20.2641
csiR	2795574	2796336	763	449	449	44.3524	348	348	41.0404	557	557	38.2765	599	599	54.2459
cspA	3719949	3720261	313	404	404	97.282	472	472	135.692	606	606	101.515	1326	1326	292.728
cspB	1641339	1641654	316	156	156	37.2077	196	196	55.8118	124	124	20.5748	186	186	40.6716
cspC	1907226	1907535	310	56818	57479	13974.7	19961	20093	5832.3	82515	83752	14165.6	53237	55224	12309.2
cspD	922366	922690	325	1351	1351	313.305	1423	1423	393.984	1969	1969	317.661	4642	4642	986.931
cspE	657192	657501	310	23253	23253	5653.44	10974	10974	3185.37	31181	31181	5273.87	39965	39965	8908.06
cspF	1641755	1642067	313	47	47	11.3175	98	98	28.1733	85	85	14.2389	241	241	53.2032
cspG	1051361	1051673	313	40	40	9.63188	60	60	17.249	52	52	8.71085	90	90	19.8684
cspH	1050963	1051275	313	13	13	3.13036	41	41	11.7868	24	24	4.02039	51	51	11.2588
cspI	1638455	1638767	313	7	7	1.68558	4	4	1.14993	11	11	1.84268	19	19	4.19444
csrA	2818961	2819246	286	2699	2699	711.266	2452	2452	771.456	4338	4338	795.289	6197	6197	1497.2
csrB	2924156	2924624	469	17629	17688	2842.51	12585	12632	2423.57	10927	10970	1226.41	19822	20052	2954.27
csrC	4050936	4051280	345	114104	114111	24928.9	187700	187705	48956.9	69364	69365	10542	169303	169304	33908.9
csrD	3401392	3403432	2041	1570	1571	58.0134	1242	1242	54.7565	1938	1938	49.7866	1861	1862	63.0379
cstA	629794	631999	2206	3546	3546	121.151	3121	3121	127.305	4287	4287	101.894	3090	3090	96.7872
cueO	136983	138633	1651	1725	1725	78.7476	1293	1293	70.4706	2614	2614	83.0156	1225	1225	51.2689
cueR	513893	514400	508	291	291	43.1742	314	314	55.6189	470	470	48.5105	574	574	78.0752
curA	1518927	1520064	1138	154	154	10.1994	205	205	16.2095	199	199	9.16879	339	339	20.5837
cusA	598614	601857	3244	385	385	8.94489	329	330	9.15356	561	563	9.09974	505	507	10.7992
cusB	597379	598702	1324	357	357	20.3224	304	306	20.7965	529	532	21.0681	278	280	14.6129
cusC	595500	596973	1474	807	807	41.264	711	711	43.4039	1622	1622	57.6972	1548	1548	72.5669
cusF	597031	597463	433	1406	1413	245.952	2456	2460	511.215	1651	1663	201.375	1988	1998	318.84
cusR	594760	595543	784	494	508	48.8363	630	639	73.3401	684	708	47.3498	1515	1534	135.199
cusS	593328	594870	1543	541	545	26.6211	473	479	27.9336	922	944	32.078	818	820	36.7209
cutA	4365018	4365456	439	244	293	50.3035	229	258	52.8825	474	585	69.8703	373	398	62.6446
cutC	1958520	1959366	847	895	916	81.5093	801	806	85.6265	1348	1395	86.3559	997	1009	82.3138
cvpA	2430275	2430863	589	5671	5677	726.439	3575	3577	546.463	8676	8693	773.848	8523	8564	1004.68
cvrA	1240335	1242171	1837	2741	2741	112.459	2245	2245	109.967	2998	2998	85.5704	3606	3606	135.638
cyaA	3991053	3993699	2647	6275	6275	178.671	4399	4399	149.54	10346	10346	204.937	10034	10034	261.93
cyaR	2167014	2167200	187	3423	3423	1379.62	9579	9579	4609.3	4099	4099	1149.31	16727	16727	6180.75
cyaY	3993739	3994159	421	461	461	82.5304	451	451	96.3943	382	382	47.5754	1233	1233	202.37
cybB	1490802	1491432	631	2214	2214	264.45	2882	2882	410.981	2870	2870	238.481	4770	4770	522.341
cybC	4459390	4459855	466	261	261	42.2134	208	208	40.1637	417	417	46.9193	321	321	47.5975
cycA	4429764	4431276	1513	2010	2010	100.127	1779	1779	105.802	2377	2377	82.3743	2713	2713	123.901
cydA	771358	773026	1669	3880	3883	175.35	1592	1593	85.8848	5459	5461	171.56	2061	2071	85.741
cydB	772942	774181	1240	1824	1839	111.778	538	541	39.2584	2803	2828	119.58	1328	1342	74.7818
cydC	927474	929295	1822	1051	1096	45.3375	776	792	39.1141	1705	1783	51.3103	1706	1731	65.6468
cydD	929196	931062	1867	1570	1620	65.3982	1343	1353	65.2094	2682	2793	78.4383	2350	2379	88.0471
cydX	774096	774309	214	424	564	198.637	207	270	113.529	563	801	196.255	314	404	130.447
cynR	357791	358790	1000	151	152	11.4562	129	129	11.6077	213	214	11.2206	202	203	14.0269
cynS	359389	359959	571	82	82	10.8236	70	70	11.0311	98	98	8.99894	128	129	15.6106
cynT	358699	359458	760	81	82	8.13197	72	74	8.76143	104	105	7.24398	108	110	10.001
cynX	359892	361146	1255	76	76	4.56421	33	33	2.36607	84	84	3.50943	88	88	4.84511
cyoA	450663	451710	1048	20536	20573	1479.56	12534	12541	1076.78	32261	32329	1617.46	19215	19257	1269.67
cyoB	448650	450741	2092	28445	28753	1035.9	11605	11801	507.591	43980	44415	1113.19	17414	17654	583.105
cyoC	448046	448760	715	13514	14170	1493.69	10063	10722	1349.36	14964	15676	1149.56	5687	6016	581.389
cyoD	447717	448146	430	6917	8231	1442.71	3971	4516	945.023	8920	10622	1295.21	3233	3514	564.675
cyoE	446815	447805	991	6104	6550	498.153	3050	3223	292.647	9056	9696	513.003	7837	7988	556.967
cysA	2539717	2540914	1198	8427	9339	587.542	5642	6515	489.344	16156	17501	765.962	7989	8886	512.524
cysB	1333755	1334829	1075	2039	2039	142.957	1465	1465	122.627	3623	3623	176.71	3173	3173	203.951
cysC	2873387	2874092	706	2901	3017	322.082	1638	1685	214.759	5033	5245	389.531	2675	2758	269.932
cysD	2875421	2876429	1009	7301	7566	565.159	5180	5278	470.69	12391	12777	663.956	9126	9261	634.208
cysE	3781741	3782662	922	1481	1481	121.065	918	918	89.5918	2632	2632	149.677	1685	1685	126.28
cysG	3497728	3499201	1474	991	1002	51.2349	1000	1010	61.6567	1226	1246	44.3223	1728	1768	82.88
cysH	2887578	2888412	835	6109	6109	551.416	3040	3040	327.6	9996	9997	627.747	2942	2942	243.456
cysI	2888387	2890199	1813	14239	14415	599.256	5963	5991	297.343	23123	23482	679.108	8192	8264	314.961
cysJ	2890099	2891998	1900	16095	16285	645.996	13491	13555	641.952	26726	27086	747.468	9620	9706	352.981
cysK	2532309	2533380	1072	48005	48005	3375.1	25250	25250	2119.45	81361	81361	3979.45	42026	42026	2708.87
cysM	2538672	2539683	1012	4079	4079	303.787	2998	2999	266.657	5908	5909	306.15	2751	2751	187.834
cysN	2873992	2875519	1528	10184	10624	524.035	3946	4048	238.382	18455	19158	657.398	6424	6592	298.098
cysP	2542512	2543628	1117	4636	4661	314.5	2408	2427	195.512	9439	9489	445.419	5914	5993	370.729
cysQ	4436655	4437495	841	1275	1275	114.264	1077	1077	115.233	1621	1621	101.062	1583	1583	130.062
cysS	554511	555996	1486	3061	3061	155.253	1661	1661	100.579	5285	5285	186.478	4209	4209	195.715
cysT	1991914	1992087	174	1109	1723	746.331	2576	3836	1983.75	730	1113	335.388	3621	5021	1993.91
cysU	2541679	2542612	934	3417	3466	279.69	3146	3209	309.157	5129	5206	292.253	4175	4297	317.895
cysW	2540804	2541779	976	2588	2946	227.498	2175	2616	241.182	4310	4812	258.51	4278	4917	348.109
cysZ	2531363	2532224	862	503	503	43.9801	571	571	59.6054	797	797	48.4789	1543	1543	123.687
cytR	4123431	4124556	1126	1227	1227	82.1299	1154	1154	92.2198	1923	1923	89.5452	1992	1992	122.241
dacA	662752	664063	1312	2373	2373	136.32	1553	1553	106.511	4957	4957	198.101	3872	3872	203.923
dacB	3328863	3330396	1534	956	956	46.9708	709	709	41.5889	1605	1605	54.8594	1078	1078	48.5577
dacC	880627	881929	1303	2599	2599	150.334	2417	2417	166.913	4238	4238	170.537	3042	3042	161.317
dacD	2081381	2082647	1267	246	246	14.6337	224	224	15.9085	333	333	13.7806	314	314	17.1245
dadA	1237471	1238869	1399	523	524	28.2299	330	330	21.2253	604	606	22.712	467	468	23.115
dadX	1238779	1239949	1171	560	562	36.1722	291	291	22.3611	625	627	28.0745	407	409	24.1341
dam	3515077	3516013	937	2223	2244	180.501	2086	2126	204.165	3457	3506	196.189	2952	3011	222.043
damX	3516020	3517406	1387	6526	6526	354.622	2792	2792	181.132	11085	11085	419.045	4121	4121	205.301
dapA	2598882	2599860	979	7114	7129	548.834	4228	4231	388.881	10790	10818	579.383	10141	10184	718.788
dapB	28274	29195	922	11428	11428	934.189	8172	8172	797.543	10935	10935	621.855	5426	5426	406.643
dapD	185123	186047	925	13957	13961	1137.55	8118	8119	789.801	15365	15370	871.231	13961	13967	1043.34
dapE	2591507	2592734	1228	610	630	38.6667	466	473	34.6593	631	642	27.4118	794	803	45.1837
dapF	3994662	3995586	925	3182	3213	261.797	1498	1514	147.279	5014	5078	287.841	2953	3005	224.475
dauA	1259124	1260903	1780	278	278	11.7712	184	184	9.30153	421	421	12.4012	420	420	16.304
dbpA	1409411	1410884	1474	484	484	24.7482	366	366	22.3429	691	691	24.58	583	583	27.3298
dcd	2141634	2142315	682	2304	2309	255.173	1408	1408	185.77	3665	3676	282.613	3333	3345	338.904
dcm	2030899	2032417	1519	1570	1587	78.7435	1107	1122	66.4648	2677	2709	93.5088	2035	2055	93.4801
dcp	1625335	1627480	2146	4934	4934	173.287	2867	2867	120.214	5689	5689	138.998	2112	2112	68.0032
dcrB	3609855	3610512	658	3160	3160	361.957	3587	3587	490.526	4959	4959	395.157	4607	4607	483.79
dctA	3682161	3683547	1387	1221	1221	66.349	572	572	37.1087	1676	1676	63.3576	1308	1308	65.1623
dctR	3654583	3655213	631	21	21	2.50833	30	30	4.27808	31	31	2.57593	66	66	7.22736
dcuA	4365472	4366873	1402	5059	5059	271.964	5114	5114	328.223	7488	7488	280.039	5086	5086	250.665
dcuB	4347404	4348844	1441	35	35	1.83063	52	52	3.2471	47	47	1.71015	69	69	3.30864
dcuC	654583	656068	1486	80	80	4.05757	106	106	6.41865	110	110	3.88128	168	168	7.81188
dcuD	3374769	3376236	1468	128	128	6.57172	232	232	14.2206	148	148	5.28612	165	165	7.76646
dcuR	4349315	4350134	820	541	586	53.8616	638	647	70.9982	811	918	58.6989	937	954	80.3895
dcuS	4350031	4351762	1732	1138	1186	51.6098	1276	1284	66.7074	1326	1398	42.3215	1883	1910	76.1992
dcyD	1998494	1999580	1087	2635	2649	183.674	1709	1712	141.72	3438	3467	167.234	1831	1836	116.71
ddlA	399829	401023	1195	1181	1181	74.4865	882	882	66.4137	1535	1535	67.3507	1331	1331	76.9618
ddlB	102133	103153	1021	4680	4800	354.332	3129	3171	279.465	5730	5918	303.914	3921	4035	273.076
ddpA	1560931	1562581	1651	90	93	4.24552	53	55	2.99759	300	310	9.84501	128	132	5.52449
ddpB	1559907	1561029	1123	60	63	4.22821	65	70	5.60887	139	145	6.77001	124	128	7.87581
ddpC	1559014	1560010	997	41	43	3.25064	48	51	4.6029	126	128	6.73157	98	100	6.93058
ddpD	1558031	1559117	1087	56	56	3.88288	46	46	3.8079	132	136	6.5601	78	81	5.14897
ddpF	1557112	1558138	1027	66	67	4.91699	58	58	5.08176	132	133	6.7902	110	112	7.53551
ddpX	1562495	1563176	682	38	38	4.19947	42	44	5.8053	161	165	12.6853	136	139	14.083
deaD	3305971	3307960	1990	3213	3262	123.545	1525	1542	69.7249	5413	5475	144.255	2423	2439	84.6884
dedA	2434082	2434841	760	1290	1290	127.93	1241	1241	146.932	1706	1706	117.697	1130	1130	102.738
dedD	2431022	2431784	763	1294	1332	131.576	1071	1092	128.782	1879	1943	133.521	1421	1484	134.392
def	3433590	3434199	610	3666	3823	472.356	3218	3256	480.299	5479	5753	494.5	4844	4891	554.029
degP	180784	182308	1525	3340	3340	165.071	1450	1450	85.5569	7304	7304	251.126	3499	3499	158.54
degQ	3380643	3382110	1468	1445	1445	74.1886	1109	1109	67.977	1935	1935	69.1124	1188	1188	55.9185
degS	3382100	3383267	1168	991	991	63.9479	973	973	74.9595	1483	1483	66.5732	1509	1509	89.2712
deoA	4618129	4619551	1423	531	531	28.1245	356	356	22.5114	861	861	31.7248	408	408	19.8116
deoB	4619503	4620826	1324	2082	2083	118.576	1159	1159	78.7684	3286	3287	130.171	2027	2028	105.839
deoC	4617223	4618102	880	488	488	41.7958	262	262	26.7902	681	681	40.5757	266	266	20.8864
deoD	4620783	4621602	820	3579	3579	328.96	1884	1884	206.74	4264	4264	272.649	1892	1892	159.431
deoR	881976	882834	859	789	789	69.2276	906	906	94.9056	1192	1192	72.7586	1943	1944	156.375
der	2635884	2637456	1573	2409	2409	115.426	1719	1719	98.334	3370	3370	112.332	1713	1713	75.2478
dfp	3812631	3813951	1321	1434	1588	90.6031	936	1046	71.2501	2545	2846	112.962	1652	1789	93.5777
dgcZ	1622960	1623950	991	263	263	20.0022	185	185	16.7979	796	796	42.1154	759	759	52.9216
dgkA	4256537	4257005	469	946	946	152.025	635	635	121.831	1418	1418	158.528	1075	1075	158.38
dgoA	3872995	3873712	718	23	24	2.51931	17	18	2.25582	36	37	2.70196	26	27	2.59839
dgoD	3871850	3873098	1249	93	94	5.67232	76	77	5.54734	129	130	5.45736	91	92	5.08968
dgoK	3873596	3874574	979	108	114	8.77642	94	95	8.73168	186	195	10.4437	183	185	13.0573
dgoR	3874471	3875260	790	158	162	15.4555	152	153	17.4269	249	259	17.1899	342	343	30.0007
dgoT	3870438	3871830	1393	47	47	2.54298	57	57	3.68197	46	46	1.73144	97	97	4.81156
dgt	179137	180754	1618	821	824	38.3835	615	620	34.4802	1516	1524	49.3864	998	1019	43.5172
dhaK	1249768	1250938	1171	1313	1324	85.217	1123	1128	86.678	2004	2028	90.8055	1090	1099	64.8494
dhaL	1249125	1249857	733	774	812	83.4925	474	494	60.6429	1251	1296	92.7048	530	543	51.1871
dhaM	1247696	1249214	1519	1468	1494	74.129	1067	1085	64.273	1938	1966	67.8621	1245	1255	57.0888
dhaR	1250966	1252985	2020	397	397	14.8127	340	340	15.1455	702	702	18.2216	673	673	23.0212
diaA	3295709	3296399	691	1809	1871	204.076	1983	2017	262.654	2581	2652	201.232	2352	2405	240.493
dicA	1647834	1648341	508	1255	1255	186.198	2051	2051	363.294	1826	1828	188.675	2566	2567	349.162
dicB	1649509	1649797	289	23	27	7.04144	33	36	11.2089	8	10	1.81428	21	27	6.45551
dicC	1647620	1647950	331	27	30	6.83107	26	27	7.33994	14	15	2.3761	32	33	6.88892
dicF	1649282	1649434	153	383	383	188.67	728	728	428.151	190	190	65.1124	457	457	206.391
dinB	250798	251953	1156	289	290	18.9076	269	269	20.9388	439	440	19.957	446	448	26.7784
dinD	3817660	3818584	925	171	171	13.9332	242	242	23.5413	192	192	10.8833	332	332	24.8006
dinF	4257642	4259121	1480	338	346	17.6202	251	252	15.3213	489	504	17.8554	588	589	27.4991
dinG	832970	835220	2251	516	516	17.277	330	333	13.3115	931	940	21.8954	549	552	16.9445
dinI	1121242	1121587	346	2442	2442	531.943	1934	1934	502.964	3905	3905	591.761	2731	2731	545.394
dinJ	246242	246602	361	476	627	130.905	714	897	223.585	622	784	113.87	1518	1858	355.634
dinQ	3647705	3647888	184	7052	7052	2888.62	3168	3168	1549.26	4985	4985	1420.52	6666	6666	2503.3
djlA	57264	58179	916	900	900	74.053	985	985	96.7604	1211	1211	69.3186	1500	1500	113.152
djlB	677315	678842	1528	59	59	2.91021	86	87	5.12333	57	57	1.95593	108	108	4.88388
djlC	680112	681663	1552	155	156	7.5758	218	221	12.8132	131	131	4.42569	307	309	13.7573
dkgA	3156523	3157450	928	405	405	32.8929	340	340	32.9676	402	402	22.7133	319	319	23.7524
dkgB	229067	229970	904	340	340	28.3469	268	268	26.6761	368	368	21.3442	309	309	23.6186
dksA	160149	160704	556	13169	13170	1785.28	7260	7260	1174.95	24725	24728	2331.93	16999	17011	2114.07
dld	2222085	2223900	1816	3101	3101	128.701	1441	1441	71.4011	4956	4956	143.092	1947	1947	74.0824
dmlA	1881812	1882997	1186	160	160	10.1679	91	94	7.13181	229	229	10.124	116	117	6.81657
dmlR	1880886	1881909	1024	299	307	22.5961	214	217	19.0685	393	401	20.5327	499	511	34.4815
dmsA	940859	943403	2545	187	188	5.56757	175	176	6.22274	199	199	4.09984	208	209	5.67445
dmsB	943314	944031	718	44	50	5.24857	56	60	7.51941	57	59	4.30853	80	83	7.98764
dmsC	943933	944896	964	95	96	7.50567	76	77	7.18738	112	115	6.25493	146	148	10.6084
dmsD	1664406	1665120	715	474	477	50.2814	399	400	50.3397	706	707	51.8459	633	635	61.3667
dnaA	3882326	3883829	1504	4454	4459	223.452	2964	2967	177.511	7908	7917	276.003	3771	3793	174.261
dnaB	4264214	4265729	1516	3282	3403	169.184	2101	2235	132.658	5123	5285	182.788	4681	4860	221.514
dnaC	4600238	4601075	838	313	315	28.331	229	229	24.5894	568	571	35.7267	325	327	26.963
dnaE	205026	208608	3583	6402	6404	134.71	5383	5387	135.287	9197	9206	134.718	6351	6378	122.999
dnaG	3211007	3212852	1846	3697	3697	150.943	2840	2840	138.434	5604	5604	159.172	8648	8648	323.705
dnaJ	14068	15298	1231	5774	5774	353.52	3223	3223	235.591	10387	10387	442.419	3916	3916	219.811
dnaK	12063	14079	2017	29633	29633	1107.3	18515	18515	825.99	53722	53722	1396.52	30034	30034	1028.9
dnaN	3881221	3882421	1201	1781	1793	112.521	1680	1688	126.47	2958	2985	130.317	2739	2811	161.727
dnaQ	235967	236798	832	1142	1488	134.795	537	762	82.4116	1914	2421	152.571	1205	1666	138.362
dnaT	4600978	4601617	640	241	242	28.4991	208	209	29.3848	414	418	34.245	360	360	38.8676
dnaX	491992	494023	2032	3355	3356	124.478	2979	2979	131.918	5415	5416	139.751	3999	4000	136.02
dosC	1565758	1567240	1483	546	548	27.8506	598	598	36.2841	638	641	22.663	441	442	20.5943
dosP	1563334	1565833	2500	274	274	8.26049	189	189	6.80266	354	354	7.42445	276	276	7.62841
dppA	3706098	3707805	1708	13708	13708	604.897	6228	6228	328.108	13563	13563	416.36	5873	5873	237.595
dppB	3704771	3705890	1120	2284	2295	154.44	1115	1126	90.4643	2134	2144	100.371	876	884	54.538
dppC	3703859	3704861	1003	1411	1430	107.456	794	799	71.6808	1317	1337	69.8927	734	744	51.2551
dppD	3702865	3703948	1084	2237	2279	158.457	887	921	76.4517	2143	2174	105.155	755	790	50.3573
dppF	3701864	3702968	1105	2452	2491	169.905	1599	1670	135.991	2459	2493	118.294	911	938	58.6551
dps	848408	849011	604	2361	2361	294.615	1535	1535	228.68	1668	1668	144.797	817	817	93.4652
dsbA	4043318	4044044	727	7303	7305	757.323	3514	3519	435.554	11724	11735	846.35	8107	8127	772.433
dsbB	1232500	1233130	631	3223	3223	384.969	4165	4165	593.94	3310	3310	275.043	3931	3931	430.466
dsbC	3038112	3038922	811	2824	2899	269.416	2158	2273	252.194	3875	4015	259.577	2085	2127	181.222
dsbD	4363345	4365142	1798	1477	1558	65.309	999	1033	51.6972	2780	2925	85.2977	1385	1411	54.2253
dsbE	2292407	2293064	658	164	174	19.9305	143	149	20.3759	175	181	14.4229	141	145	15.2267
dsbG	637827	638673	847	534	534	47.5175	390	390	41.4322	785	785	48.5946	510	510	41.6056
dsdA	2479102	2480530	1429	237	249	13.133	134	143	9.00452	342	362	13.2824	251	258	12.4753
dsdC	2476694	2477729	1036	235	235	17.0964	218	218	18.9345	321	321	16.246	324	324	21.6098
dsdX	2477747	2479184	1438	147	152	7.96673	135	140	8.76044	144	150	5.46932	218	221	10.6194
dsrA	2025227	2025413	187	459	459	184.998	831	831	399.868	295	295	82.7145	539	539	199.165
dsrB	2024635	2024923	289	160	160	41.727	350	350	108.975	205	205	37.1927	724	724	173.103
dtd	4076915	4077452	538	1684	1835	257.069	1471	1536	256.901	1884	2083	203.006	1862	2016	258.925
dtpA	1712669	1714271	1603	306	306	14.3874	255	255	14.3141	670	670	21.9151	489	489	21.0785
dtpB	3640762	3642331	1570	198	198	9.50519	232	232	13.2967	209	209	6.97988	385	385	16.9444
dtpC	4354954	4356511	1558	208	208	10.0622	280	280	16.1714	263	263	8.85094	329	329	14.5913
dtpD	741075	742656	1582	780	780	37.1607	793	793	45.1049	1474	1474	48.8531	1561	1561	68.1807
dusA	4261569	4262706	1138	1362	1362	90.2049	979	979	77.41	2470	2470	113.804	1562	1562	94.8427
dusB	3410180	3411245	1066	3947	3958	279.843	3701	3710	313.165	6477	6497	319.563	7669	7688	498.335
dusC	2229438	2230485	1048	345	345	24.8115	247	247	21.2076	365	365	18.2614	472	472	31.1204
dut	3813832	3814387	556	683	873	118.341	434	583	94.3519	1247	1590	149.942	1661	1984	246.565
dxr	193421	194717	1297	1206	1206	70.0814	1228	1228	85.1952	1498	1498	60.5582	1395	1395	74.3189
dxs	438315	440277	1963	1630	1630	62.5839	1397	1397	64.0373	2301	2301	61.4607	1892	1894	66.6691
eaeH	314257	315228	972	5	5	0.387703	8	8	0.740594	6	6	0.323658	9	9	0.639796
eamA	1620238	1621237	1000	1071	1071	80.7207	990	990	89.0824	1011	1011	53.0094	1379	1379	95.286
eamB	2715323	2716010	688	117	118	12.9267	242	242	31.6507	132	133	10.136	418	421	42.2823
ebgA	3222533	3225725	3193	136	136	3.21022	160	161	4.53716	173	175	2.87369	255	257	5.56159
ebgC	3225622	3226171	550	11	11	1.50739	18	18	2.94487	10	10	0.95332	19	19	2.38702
ebgR	3221366	3222449	1084	279	279	19.3986	264	264	21.9145	434	434	20.9924	445	445	28.3658
ecnA	4376217	4376442	226	2738	2746	915.772	1058	1061	422.439	5104	5124	1188.78	1595	1600	489.189
ecnB	4376453	4376699	247	2131	2131	650.252	5241	5241	1909.3	2015	2015	427.74	5009	5009	1401.26
eco	2303805	2304393	589	121	121	15.4834	204	204	31.1653	140	140	12.4628	159	159	18.6529
ecpA	310084	310771	688	197	197	21.5811	201	201	26.2884	243	244	18.5953	350	350	35.1516
ecpB	309358	310126	769	29	29	2.84228	22	23	2.69128	61	61	4.15915	43	43	3.86373
ecpC	306807	309432	2626	146	148	4.24778	201	202	6.92171	186	188	3.75374	252	253	6.65719
ecpD	305174	306917	1744	214	217	9.37797	298	305	15.7366	270	279	8.38801	430	440	17.433
ecpE	304495	305305	811	96	96	8.92166	99	104	11.539	154	160	10.3443	156	159	13.5469
ecpR	310746	311436	691	119	119	12.9797	99	99	12.8918	135	135	10.2437	133	133	13.2996
eda	1932115	1932856	742	1148	1148	116.609	778	779	94.4692	1406	1408	99.4947	2108	2111	196.585
edd	1932793	1934704	1912	589	591	23.2967	369	369	17.3658	855	855	23.4466	742	742	26.8152
efeB	1083276	1084647	1372	1042	1048	57.5708	838	852	55.8782	1621	1634	62.4452	885	895	45.0748
efeO	1082143	1083370	1228	831	844	51.8012	351	359	26.3059	1260	1273	54.354	752	765	43.0455
efeU	1081256	1082185	930	1316	1316	106.652	1112	1112	107.592	1689	1689	95.2244	2304	2304	171.185
efp	4375599	4376265	667	4980	8611	973.023	3516	8206	1107.04	7531	12739	1001.41	6777	14214	1472.5
elaA	2381082	2381643	562	397	424	56.8624	355	398	63.7241	453	495	46.1817	456	504	61.9668
elaB	2380722	2381127	406	538	539	100.059	355	355	78.679	620	620	80.0695	784	784	133.43
elaD	2382613	2383924	1312	81	81	4.65314	89	89	6.10398	93	93	3.71664	103	103	5.42461
elbB	3349806	3350559	754	1052	1068	106.757	950	974	116.237	1017	1027	71.4168	977	1000	91.6418
elfA	997768	998407	640	53	53	6.24153	43	43	6.04568	72	72	5.89867	66	66	7.12572
elfC	999116	1001816	2701	174	176	4.91115	196	196	6.52962	199	199	3.86305	309	312	7.98169
elfD	998390	999191	802	29	29	2.72533	33	34	3.81471	27	27	1.76519	40	40	3.44628
elfG	1001707	1002877	1171	130	131	8.4316	143	149	11.4495	163	168	7.52235	206	208	12.2736
elyC	972622	973501	880	298	298	25.5228	236	236	24.1316	418	418	24.9055	306	307	24.1058
emrA	2811327	2812599	1273	1271	1277	75.6063	755	756	53.438	1208	1219	50.2084	715	721	39.1356
emrB	2812516	2814154	1639	660	666	30.626	506	506	27.7797	699	703	22.4894	584	586	24.7049
emrD	3853822	3855106	1285	45	45	2.6394	35	35	2.45088	40	40	1.63214	48	48	2.58109
emrE	568215	568647	433	436	436	75.8916	646	646	134.246	488	488	59.0926	1125	1125	179.527
emrK	2482176	2483439	1264	62	62	3.69692	46	47	3.34586	51	51	2.11556	60	60	3.27996
emrY	2480638	2482276	1639	30	30	1.37955	32	33	1.81172	25	25	0.799765	46	46	1.93929
emtA	1243080	1243791	712	1124	1132	119.829	1331	1337	168.969	1502	1507	110.977	2478	2487	241.357
endA	3090247	3091054	808	73	73	6.80937	107	107	11.916	85	85	5.5158	153	153	13.0841
eno	2906643	2908041	1399	47407	47407	2554	18945	18945	1218.52	70640	70640	2647.49	22993	22993	1135.65
entA	628451	629297	847	529	541	48.1403	280	283	30.0649	1278	1331	82.3941	519	530	43.2372
entB	627594	628551	958	715	730	57.4318	379	387	36.3498	1834	1863	101.964	696	704	50.7776
entC	624785	626060	1276	1056	1061	62.6701	722	724	51.0557	3064	3068	126.068	1620	1625	87.997
entD	609459	610179	721	2095	2254	235.621	2836	2913	363.548	3298	3469	252.273	3952	4041	387.274
entE	625970	627680	1711	1598	1606	70.7442	1087	1089	57.271	3830	3853	118.073	1236	1242	50.1576
entF	614057	618038	3982	2696	2700	51.1043	1738	1738	39.274	5548	5562	73.2371	1856	1861	32.2931
entH	629200	629713	514	365	378	55.4273	426	441	77.2026	731	751	76.6087	275	282	37.9098
entS	622200	623550	1351	558	558	31.1296	424	427	28.44	1105	1106	42.9241	1003	1011	51.7084
envC	3786738	3788097	1360	1854	1863	103.245	2136	2139	141.524	2584	2592	99.9304	3085	3101	157.553
envY	586147	587008	862	251	251	21.9463	382	382	39.8761	246	246	14.9634	484	484	38.7974
envZ	3534516	3535968	1453	1053	1064	55.1914	659	663	41.0586	1797	1819	65.64	1373	1400	66.5775
epd	3072672	3073791	1120	3312	3314	223.013	3789	3793	304.734	5077	5082	237.913	5167	5169	318.899
epmA	4382543	4383620	1078	412	412	28.8054	448	448	37.3952	306	306	14.8835	654	654	41.9203
epmB	4374629	4375757	1129	819	1179	78.7073	893	1609	128.239	1113	1583	73.5171	1067	1739	106.432
epmC	2444203	2444851	649	788	794	92.2085	395	398	55.1817	1016	1026	82.8904	748	766	81.5547
eptA	4333947	4335690	1744	100	101	4.36486	144	146	7.53292	179	182	5.47175	205	210	8.32028
eptB	3708784	3710575	1792	684	684	28.7683	993	993	49.8618	772	772	22.5881	1636	1636	63.0827
eptC	4148532	4150365	1834	2392	2392	98.3008	1699	1699	83.3587	2865	2865	81.9081	1769	1769	66.649
era	2702481	2703486	1006	3447	3491	261.545	1167	1184	105.904	6028	6088	317.306	2117	2176	149.46
erpA	176510	176954	445	3131	3131	530.296	3030	3030	612.688	7670	7670	903.726	10714	10714	1663.63
esrE	4019878	4020229	352	0	1	0.214118	0	0	0	0	0	0	0	0	0
essD	577298	577613	316	24	24	5.72426	23	23	6.54934	16	16	2.65481	18	18	3.93596
essQ	1640370	1640685	316	8	8	1.90809	11	11	3.13229	9	9	1.49333	17	18	3.93596
etk	1042030	1044310	2281	953	953	31.4893	461	465	18.3436	1302	1305	29.9976	983	983	29.7778
etp	1044230	1044776	547	79	81	11.1607	72	73	12.0086	94	97	9.29792	50	54	6.82137
ettA	4628855	4630622	1768	5260	5260	224.233	2949	2949	150.089	9052	9052	268.45	5034	5034	196.741
eutA	2565481	2566984	1504	22	22	1.10248	32	32	1.91452	41	41	1.42935	39	40	1.83771
eutB	2557318	2558779	1462	1339	1351	69.6471	1161	1167	71.8258	1877	1900	68.1409	1631	1653	78.1251
eutC	2556410	2557397	988	395	403	30.7428	690	698	63.5704	593	605	32.107	844	859	60.076
eutD	2572489	2573605	1117	20	20	1.3495	32	33	2.65838	37	37	1.7368	39	39	2.41255
eutE	2570348	2571851	1504	27	28	1.40315	21	21	1.2564	37	38	1.32476	22	22	1.01074
eutG	2568324	2569611	1288	19	19	1.11182	23	24	1.67669	32	33	1.34338	39	41	2.19955
eutH	2566881	2568207	1327	66	66	3.74859	43	43	2.91578	58	60	2.37073	64	65	3.3846
eutJ	2569501	2570437	937	24	25	2.01092	11	12	1.15239	25	25	1.39895	11	12	0.884925
eutK	2555228	2555828	601	160	166	20.8175	160	160	23.9553	304	307	26.7834	149	151	17.3607
eutL	2555741	2556500	760	165	166	16.4623	68	68	8.05104	363	372	25.6644	164	166	15.0924
eutM	2572157	2572550	394	17	17	3.25198	18	18	4.11086	26	26	3.46002	42	42	7.36577
eutN	2571763	2572150	388	7	7	1.35976	6	7	1.62339	4	5	0.675678	6	7	1.24661
eutP	2574978	2575557	580	7	7	0.909631	9	11	1.70656	12	12	1.08481	6	7	0.83394
eutQ	2574302	2575103	802	16	16	1.50363	20	20	2.24395	16	16	1.04604	37	38	3.27397
eutR	2554130	2555282	1153	348	348	22.7481	284	284	22.1639	535	537	24.42	352	352	21.0949
eutS	2575470	2575905	436	12	12	2.07439	8	8	1.65105	3	3	0.360775	11	11	1.7433
eutT	2573502	2574405	904	21	22	1.83421	19	19	1.89122	20	21	1.21801	20	21	1.60515
evgA	2483655	2484369	715	1629	1629	171.716	1176	1182	148.754	1590	1591	116.672	1276	1282	123.893
evgS	2484274	2487967	3694	1458	1458	29.7479	1411	1413	34.4193	1343	1345	19.0909	1339	1341	25.084
exbB	3151250	3152084	835	7644	7814	705.314	10527	10642	1146.82	12218	12529	786.74	11750	11862	981.604
exbD	3150818	3151343	526	2023	2101	301.048	1172	1189	203.401	3421	3545	353.372	2416	2461	323.289
exoD	566098	566476	379	22	27	5.36933	15	20	4.7484	23	28	3.87365	34	50	9.11582
exoX	1926020	1926782	763	470	470	46.4268	578	578	68.1648	785	785	53.9444	720	721	65.2944
exuR	3246552	3247428	877	1214	1214	104.331	640	640	65.6655	1716	1716	102.593	1703	1703	134.178
exuT	3245124	3246522	1399	175	175	9.42792	120	120	7.71828	181	181	6.78363	265	265	13.0886
eyeA	272480	272654	175	40	40	17.2273	24	24	12.3404	52	52	15.58	26	26	10.266
fabA	1015952	1016570	619	5293	5293	644.476	4205	4206	611.414	6452	6452	546.519	7128	7128	795.687
fabB	2440385	2441705	1321	5385	5385	307.24	4135	4135	281.663	7047	7047	279.707	7681	7681	401.772
fabD	1149628	1150657	1030	6974	7011	513.024	3026	3051	266.54	10412	10479	533.438	4496	4548	305.104
fabF	1151839	1153180	1342	13171	13171	739.71	5750	5750	385.542	27551	27551	1076.43	12594	12594	648.449
fabG	1150570	1151404	835	21374	21413	1932.8	9633	9678	1042.93	27128	27255	1711.44	11990	12104	1001.63
fabH	1148659	1149712	1054	5073	5087	363.761	2884	2891	246.811	7230	7248	360.561	3748	3762	246.628
fabI	1350251	1351139	889	10378	10378	879.847	8433	8433	853.566	12699	12699	748.978	12499	12499	971.49
fabR	4161024	4161771	748	3766	3844	387.326	3975	4022	483.835	5849	5903	413.783	5464	5591	516.479
fabZ	202001	202556	556	11049	11094	1503.86	6610	6667	1078.98	11796	11860	1118.44	6573	6640	825.198
fadA	4027609	4028872	1264	136	137	8.169	97	97	6.90528	257	261	10.8267	187	190	10.3866
fadB	4028782	4031071	2290	348	350	11.5193	226	228	8.95893	710	716	16.3938	354	356	10.7419
fadD	1888061	1889846	1786	571	571	24.0963	435	435	21.9162	761	761	22.3411	821	821	31.7634
fadE	240859	243403	2545	530	530	15.6958	322	322	11.3848	740	740	15.2456	550	550	14.9328
fadH	3231565	3233683	2119	160	160	5.69094	162	162	6.87925	291	291	7.20051	246	246	8.02175
fadI	2459159	2460569	1411	164	170	9.08066	84	85	5.42062	292	294	10.925	212	220	10.7736
fadJ	2457015	2459259	2245	640	648	21.7547	392	394	15.792	911	922	21.5336	593	603	18.5595
fadK	1782931	1784677	1747	120	120	5.17707	145	145	7.46847	151	151	4.53195	211	211	8.34554
fadL	2461206	2462646	1441	1540	1540	80.5475	735	735	45.8966	2356	2356	85.726	913	913	43.7796
fadM	464302	464800	499	71	71	10.7239	53	53	9.55723	82	82	8.61618	80	80	11.0778
fadR	1234838	1235657	820	1798	1798	165.261	1778	1778	195.108	1952	1952	124.815	2199	2199	185.3
fau	3056141	3056789	649	117	117	13.5874	64	64	8.87344	214	214	17.289	252	252	26.83
fbaA	3070165	3071344	1180	26400	26400	1686.23	12802	12805	976.46	39948	39949	1775.11	12062	12066	706.555
fbaB	2177512	2178664	1153	913	913	59.6811	363	363	28.3292	1324	1324	60.2088	732	732	43.8679
fbp	4454611	4455709	1099	4895	4895	335.699	3218	3218	263.478	6339	6339	302.43	2793	2793	175.606
fdhD	4085916	4086849	934	1005	1005	81.0988	924	924	89.0188	1244	1244	69.8353	1243	1243	91.9579
fdhE	4080299	4081328	1030	4210	4434	324.455	2262	2478	216.482	5248	5492	279.573	2764	2970	199.244
fdhF	4297219	4299466	2248	540	540	18.1048	372	372	14.8903	809	809	18.8692	732	732	22.4999
fdnG	1547301	1550448	3148	199	199	4.76446	137	137	3.916	122	123	2.04867	113	114	2.50228
fdnH	1550361	1551345	985	56	58	4.438	33	34	3.10599	39	40	2.12924	52	52	3.64781
fdnI	1551238	1551991	754	175	180	17.9927	151	151	18.0203	194	195	13.5602	166	170	15.5791
fdoG	4082772	4085922	3151	18312	18455	441.429	8794	8847	252.641	25250	25394	422.556	10801	10839	237.687
fdoH	4081857	4082859	1003	8953	9685	727.77	7851	8369	750.809	11316	12124	633.791	4559	4680	322.411
fdoI	4081225	4081960	736	4085	4695	480.787	3018	3594	439.397	5346	6077	432.925	3277	3626	340.42
fdrA	546580	548347	1768	23	23	0.980485	22	22	1.11969	27	27	0.800724	43	44	1.71963
fdx	2656748	2657183	436	850	919	158.864	542	593	122.384	2234	2384	286.696	1097	1187	188.117
feaB	1447419	1449018	1600	194	194	9.13855	162	162	9.1107	301	301	9.86388	319	319	13.7764
feaR	1446378	1447383	1006	334	334	25.0233	303	303	27.102	480	480	25.0175	537	537	36.8843
fecA	4514353	4516777	2425	436	436	13.551	327	327	12.1337	909	909	19.6541	724	724	20.6296
fecB	4513406	4514408	1003	254	259	19.4623	205	206	18.4809	494	495	25.8765	390	399	27.4876
fecC	4512411	4513509	1099	74	80	5.4864	72	74	6.05886	174	182	8.6831	156	167	10.4999
fecD	4511458	4512514	1057	100	111	7.91486	104	115	9.78993	186	207	10.2683	176	203	13.2705
fecE	4510690	4511557	868	107	115	9.98558	40	46	4.76864	208	220	13.2894	140	153	12.1797
fecI	4517714	4518335	622	395	420	50.8926	260	279	40.3618	837	892	75.1927	549	574	63.7656
fecR	4516764	4517817	1054	381	390	27.8881	197	203	17.3305	883	918	45.6671	335	343	22.4863
feoA	3540063	3540390	328	473	475	109.148	364	366	100.407	943	949	151.703	627	635	133.772
feoB	3540307	3542728	2422	1948	1958	60.9304	1270	1273	47.2945	3657	3685	79.7746	2301	2312	65.9597
feoC	3542628	3542964	337	187	195	43.6114	115	116	30.9731	311	322	50.0988	224	233	47.7739
fepA	610254	612594	2341	1447	1447	46.5868	758	758	29.1356	2256	2256	50.5288	1062	1062	31.3464
fepB	623554	624610	1057	609	609	43.4248	817	817	69.5511	1198	1199	59.4765	779	779	50.9246
fepC	619384	620299	916	247	266	21.8868	139	160	15.7174	398	425	24.3273	327	364	27.4581
fepD	621185	622289	1105	367	373	25.4415	550	567	46.1719	633	647	30.7004	866	897	56.0913
fepE	618154	619387	1234	34	34	2.07663	28	28	2.04174	29	29	1.23221	57	57	3.19172
fepG	620196	621288	1093	309	336	23.1694	226	254	20.9108	500	532	25.5207	490	535	33.8219
fes	612637	613939	1303	448	448	25.9137	428	430	29.6948	839	847	34.0832	1056	1068	56.6359
fetA	515819	516596	778	451	463	44.8535	639	657	75.9876	380	384	25.8793	711	722	64.1243
fetB	516483	517362	880	269	279	23.8955	174	178	18.201	349	351	20.9135	292	296	23.242
ffh	2746434	2747895	1462	4238	4238	218.479	3087	3087	189.997	6834	6834	245.092	4578	4578	216.368
ffs	476348	476561	214	246	251	88.4006	496	501	210.659	210	213	52.1876	986	996	321.596
fhlA	2854238	2856416	2179	413	413	14.2853	538	538	22.2168	628	628	15.1114	473	473	14.9992
fhuA	167384	169727	2344	9145	9147	294.114	7169	7170	275.244	14545	14546	325.377	10802	10809	318.635
fhuB	171362	173444	2083	1206	1238	44.7947	805	823	35.5523	1672	1698	42.7415	1836	1858	61.6341
fhuC	169678	170575	898	941	951	79.8178	550	556	55.7128	1626	1639	95.6982	1110	1126	86.6417
fhuD	170475	171465	991	674	702	53.3899	510	536	48.6685	1118	1161	61.4271	772	813	56.6868
fhuE	1159362	1161651	2290	425	425	13.9878	399	399	15.6781	940	940	21.5225	629	629	18.9793
fhuF	4604875	4605763	889	3429	3429	290.711	3414	3414	345.556	6178	6178	364.374	8976	8976	697.664
fic	3490861	3491563	703	159	163	17.4754	90	93	11.9038	181	188	14.0218	109	111	10.9102
fieF	4106369	4107371	1003	2120	2120	159.305	2892	2892	259.45	2101	2101	109.831	3128	3128	215.492
fimA	4543015	4543663	649	4272	4272	496.114	1135	1135	157.365	8067	8068	651.812	4751	4751	505.831
fimB	4540857	4541559	703	793	793	85.0185	578	578	73.9825	1470	1470	109.639	1140	1140	112.051
fimC	4544204	4545029	826	325	325	29.6551	262	262	28.5416	562	562	35.6745	404	404	33.7961
fimD	4544996	4547732	2737	685	690	19.0007	795	796	26.1695	921	926	17.7393	1012	1014	25.5993
fimE	4541937	4542633	697	29	29	3.13589	27	27	3.48568	88	88	6.6199	105	105	10.4093
fimF	4547642	4548272	631	81	85	10.1528	58	61	8.69876	159	166	13.7937	102	107	11.7171
fimG	4548185	4548788	604	78	81	10.1075	61	62	9.23659	124	127	11.0247	143	146	16.7025
fimH	4548708	4549710	1003	195	196	14.7282	164	164	14.7129	276	277	14.4804	381	386	26.592
fimI	4543628	4544267	640	1243	1243	146.382	1336	1336	187.838	1731	1732	141.896	2983	2983	322.061
fis	3411171	3411567	397	1298	1306	247.941	568	572	129.647	2146	2167	286.2	2187	2200	382.91
fiu	839249	841631	2383	1799	1799	56.8987	1287	1287	48.5972	2718	2718	59.8035	750	750	21.7471
fixA	42303	43173	871	29	29	2.50943	52	52	5.37207	41	41	2.46812	54	54	4.28391
fixB	43088	44129	1042	31	31	2.24228	24	24	2.07253	27	27	1.35862	23	23	1.52519
fixC	44080	45466	1387	73	73	3.96681	31	31	2.01114	73	73	2.75961	53	53	2.64037
fixX	45363	45750	388	12	12	2.33101	6	6	1.39148	21	22	2.97298	10	10	1.78087
fklB	4428835	4429555	721	3620	3620	378.415	2820	2820	351.942	5689	5689	413.716	4001	4001	383.441
fkpA	3476607	3477519	913	6021	6021	497.042	3959	3959	390.186	9414	9414	540.636	5041	5041	381.514
fkpB	25726	26275	550	1748	1769	242.416	1906	1922	314.447	2458	2501	238.425	1651	1704	214.078
flc	657555	658038	484	281	321	49.9868	358	406	75.481	277	315	34.1245	391	441	62.9591
fldA	710935	711565	631	3239	3239	386.881	3249	3249	463.316	5521	5521	458.764	5687	5687	622.757
fldB	3039755	3040376	622	844	851	103.118	796	804	116.311	1685	1699	143.22	2201	2215	246.064
flgA	1130204	1130963	760	5019	5019	497.736	4259	4259	504.256	7072	7072	487.899	8403	8403	763.987
flgB	1130918	1131434	517	11434	11691	1704.34	9191	9419	1639.35	19140	19521	1979.76	14613	14929	1995.29
flgC	1131338	1131842	505	9928	10217	1524.85	8619	8832	1573.71	16873	17343	1800.67	7650	7943	1086.82
flgD	1131754	1132549	796	11663	11720	1109.71	4992	5000	565.215	22767	22869	1506.38	8837	8949	776.831
flgE	1132474	1133782	1309	19647	19684	1133.36	12091	12102	831.906	31621	31692	1269.44	11127	11159	589.048
flgF	1133702	1134557	856	13830	13873	1221.5	8782	8792	924.21	24836	24915	1526.12	6634	6656	537.285
flgG	1134629	1135511	883	8412	8429	719.467	4389	4404	448.79	15389	15411	915.106	4915	4928	385.634
flgH	1135464	1136262	799	3899	3952	372.791	4189	4230	476.376	6814	6926	454.503	2736	2788	241.108
flgI	1136174	1137371	1198	3237	3290	206.983	2618	2645	198.667	4892	4977	217.827	3659	3762	216.984
flgJ	1137271	1138312	1042	2521	2534	183.288	2148	2161	186.614	3545	3575	179.891	2855	2889	191.578
flgK	1138278	1140021	1744	21094	21361	923.146	15246	15466	797.973	27096	27497	826.685	12721	12895	510.905
flgL	1139933	1140986	1054	10587	10777	770.642	5872	6017	513.684	16332	16735	832.504	9544	9770	640.5
flgM	1129835	1130228	394	2547	2570	491.623	2438	2457	561.133	4752	4825	642.1	5423	5513	966.845
flgN	1129414	1129930	517	3060	3095	451.196	4013	4046	704.194	3502	3542	359.219	4734	4783	639.256
flhA	1962972	1965150	2179	3677	3763	130.158	2792	2826	116.7	4389	4504	108.378	5114	5158	163.565
flhB	1965043	1966291	1249	3182	3200	193.1	3928	3936	283.563	3218	3234	135.762	7092	7121	393.952
flhC	1977266	1977944	679	1326	1365	151.516	1218	1255	166.315	1734	1777	137.22	1601	1631	165.977
flhD	1977847	1978297	451	589	604	100.938	558	579	115.52	855	883	102.656	1262	1308	200.399
flhE	1962580	1963072	493	818	877	134.075	788	829	151.309	981	1077	114.543	1180	1213	170.012
fliA	2001070	2001889	820	12871	12881	1183.94	13015	13021	1428.85	20239	20253	1295.02	19610	19613	1652.7
fliC	2002110	2003706	1597	293248	293248	13839.7	162284	162284	9143.82	193268	193268	6345.36	64890	64890	2807.62
fliD	2003772	2005278	1507	11694	11699	585.101	8474	8480	506.337	14806	14818	515.558	6620	6639	304.407
fliE	2012700	2013114	415	6319	6319	1147.61	7737	7737	1677.57	6900	6900	871.771	15226	15226	2535.14
fliF	2013129	2014887	1759	7703	7761	332.543	7735	7797	398.858	9327	9378	279.541	12224	12336	484.589
fliG	2014780	2015875	1096	7508	7792	535.838	5836	6058	497.365	9903	10204	488.159	9158	9568	603.22
fliH	2015768	2016554	787	2469	2574	246.507	2548	2642	302.075	2912	3030	201.869	3940	4122	361.908
fliI	2016454	2017927	1474	3701	3732	190.827	3106	3125	190.77	4110	4156	147.836	4249	4296	201.387
fliJ	2017846	2018389	544	1666	1738	240.794	1540	1580	261.345	1724	1806	174.068	1883	1971	250.353
fliK	2018286	2019513	1228	1406	1418	87.0308	1380	1384	101.413	1975	2000	85.3951	1843	1867	105.054
fliL	2019518	2020082	565	3908	4009	534.79	5665	5833	928.967	5408	5519	512.169	8143	8369	1023.51
fliM	2019987	2021091	1105	3900	3975	271.125	2480	2538	206.674	6459	6619	314.074	4856	4973	310.972
fliN	2020988	2021501	514	4001	4143	607.501	3230	3300	577.707	5501	5799	591.55	5458	5661	761.018
fliO	2021404	2021869	466	2014	2165	350.161	1111	1185	228.817	2777	3002	337.774	1896	2023	299.968
fliP	2021769	2022606	838	1986	2098	188.693	2351	2432	261.142	2212	2341	146.473	2902	3031	249.923
fliQ	2022516	2022885	370	646	710	144.628	526	585	142.269	873	956	135.474	785	895	167.142
fliR	2022793	2023678	886	418	442	37.5997	634	667	67.7406	542	550	32.5484	880	914	71.2816
fliS	2005203	2005713	511	3407	3807	561.51	2901	3041	535.491	3706	4250	436.083	2253	2351	317.905
fliT	2005613	2006078	466	3642	4120	666.357	3861	4066	785.124	4101	4725	531.639	1827	1900	281.73
fliY	1999585	2000485	901	11944	11944	999.126	6214	6214	620.588	13841	13841	805.46	9830	9830	753.865
fliZ	2000473	2001124	652	4702	4703	543.654	3066	3067	423.275	6344	6351	510.735	4481	4482	474.995
flk	2437850	2438945	1096	404	408	28.0572	251	253	20.7714	608	610	29.1824	524	532	33.5402
flu	2071439	2074658	3220	64127	64139	1501.28	34793	34813	972.842	68674	68688	1118.48	15356	15363	329.674
flxA	1646305	1646737	433	1839	1839	320.103	2561	2561	532.204	1987	1987	240.609	3131	3131	499.643
fmt	3434114	3435161	1048	1746	1796	129.164	932	942	80.881	3115	3209	160.55	1239	1243	81.9549
fnr	1398774	1399626	853	6104	6104	539.338	5525	5525	582.827	9711	9711	596.92	12462	12462	1009.49
fnrS	1409029	1409250	222	308	308	104.567	712	712	288.592	133	133	31.4123	247	247	76.8792
focA	953609	954566	958	978	978	76.9429	1232	1233	115.812	985	985	53.9103	936	936	67.5111
focB	2613834	2614782	949	167	169	13.422	166	166	15.7398	215	215	11.8788	220	222	16.1641
folA	49723	50302	580	998	998	129.687	755	755	117.132	1708	1708	154.405	1927	1927	229.572
folB	3204221	3204689	469	601	601	96.5822	625	625	119.912	842	847	94.6917	929	931	137.165
folC	2431674	2433042	1369	3235	3304	181.9	1827	1843	121.138	5619	5730	219.459	2463	2531	127.748
folD	556875	557841	967	2440	2450	190.957	1409	1412	131.391	4634	4646	251.915	3537	3572	255.241
folE	2242984	2243752	769	4736	4767	467.212	2674	2717	317.922	9507	9564	652.101	4744	4820	433.097
folK	157253	157832	580	756	777	100.969	589	603	93.5505	1521	1576	142.472	720	759	90.423
folM	1680876	1681698	823	355	357	32.6937	322	324	35.4244	545	545	34.7215	402	403	33.8353
folP	3324063	3325011	949	1712	1793	142.4	1428	1455	137.96	2551	2693	148.789	1546	1626	118.391
folX	2421225	2421687	463	4738	4771	776.647	3527	3572	694.204	6564	6629	750.703	4328	4381	653.819
fpr	4113726	4114572	847	568	568	50.5429	457	457	48.55	1038	1038	64.2562	960	960	78.3164
frc	2492004	2493354	1351	45	45	2.51046	29	29	1.93152	43	43	1.66884	62	62	3.17104
frdA	4380510	4382418	1909	671	682	26.9261	459	462	21.7767	717	732	20.1051	434	437	15.8176
frdB	4379783	4380617	835	276	285	25.7249	154	161	17.3499	368	378	23.736	113	116	9.59923
frdC	4379377	4379872	496	245	248	37.6847	138	142	25.761	253	255	26.9563	119	121	16.8565
frdD	4379007	4379466	460	95	95	15.5654	69	69	13.4973	111	115	13.1081	93	94	14.12
fre	4026427	4027228	802	3198	3203	301.008	1819	1821	204.311	4250	4263	278.703	3079	3082	265.536
frlA	3499810	3501247	1438	49	50	2.62063	39	40	2.50298	52	53	1.93249	61	61	2.93114
frlB	3501168	3502290	1123	66	70	4.69801	63	65	5.20823	77	82	3.82856	93	95	5.84533
frlC	3502240	3503170	931	52	54	4.37159	49	51	4.92921	79	82	4.61812	80	81	6.01174
frlD	3503067	3503952	886	53	54	4.59362	46	46	4.67176	65	66	3.90581	86	86	6.70702
frlR	3503952	3504783	832	419	419	37.9565	449	449	48.5601	505	505	31.8251	871	871	72.3369
frmA	378462	379671	1210	532	532	33.1376	241	241	17.9221	2164	2166	93.8587	1264	1267	72.3529
frmB	377535	378468	934	533	533	43.0106	678	678	65.319	1361	1361	76.4034	991	991	73.3148
frmR	379606	379981	376	75	75	15.0338	62	62	14.8375	261	261	36.396	473	473	86.9237
frr	192772	193429	658	11404	11404	1306.25	5644	5644	771.823	18753	18753	1494.33	12236	12236	1284.93
frsA	256427	257771	1345	1130	1130	63.3215	1079	1079	72.1865	1908	1908	74.3802	1329	1329	68.2759
fruA	2259719	2261510	1792	744	752	31.6283	447	448	22.4956	1080	1088	31.8341	694	696	26.8371
fruB	2262365	2263595	1231	827	831	50.879	503	510	37.2794	1431	1433	61.0365	640	645	36.2048
fruK	2261427	2262465	1039	536	545	39.5345	441	446	38.6257	892	910	45.9227	333	341	22.678
frvA	4092377	4092923	547	7	9	1.24008	11	12	1.97402	10	10	0.958548	19	19	2.40011
frvB	4090915	4092466	1552	39	40	1.94251	66	66	3.82656	39	39	1.31757	90	93	4.14053
frvR	4088107	4089955	1849	65	70	2.85336	84	89	4.33122	88	90	2.55215	146	150	5.60556
frvX	4089855	4091025	1171	70	87	5.59961	72	78	5.99369	108	111	4.97013	138	157	9.2642
frwA	4139720	4142321	2602	62	64	1.85382	81	82	2.83572	95	97	1.95464	116	116	3.08046
frwB	4143524	4143944	421	21	21	3.75952	29	29	6.1983	32	32	3.98538	47	47	7.71402
frwC	4142430	4143609	1180	21	21	1.34132	22	22	1.67763	30	30	1.33303	27	28	1.63961
frwD	4147038	4147479	442	17	18	3.06934	18	18	3.66443	26	29	3.44015	35	36	5.62788
fryA	2501990	2504585	2596	151	151	4.38397	114	115	3.98612	230	230	4.64541	193	193	5.13709
fryB	2507916	2508342	427	3	3	0.529528	8	8	1.68585	5	5	0.613965	10	10	1.61822
fryC	2506647	2507994	1348	4	4	0.223648	7	7	0.467267	25	26	1.01131	21	21	1.07645
fsaA	863542	864304	763	77	77	7.60609	109	109	12.8546	110	110	7.55909	150	150	13.5841
fsaB	4139046	4139808	763	26	31	3.06219	19	22	2.59451	39	46	3.16107	36	43	3.89412
fsr	503476	504796	1321	415	415	23.6778	292	292	19.8901	596	596	23.6562	635	635	33.2151
ftnA	1988616	1989213	598	1255	1255	158.175	1248	1248	187.789	1223	1223	107.233	1358	1358	156.915
ftnB	1986825	1987428	604	181	181	22.5859	148	148	22.0486	198	198	17.1882	303	303	34.6634
ftsA	103882	105244	1363	7082	7245	400.625	3988	4066	268.428	9561	9812	377.453	7611	7737	392.231
ftsB	2872509	2872920	412	844	844	154.398	1272	1274	278.246	1009	1013	128.918	1916	1923	322.513
ftsE	3602079	3602847	769	1758	1800	176.417	1054	1071	125.32	2516	2613	178.162	2170	2254	202.531
ftsH	3325001	3327035	2035	12916	12916	478.365	6049	6049	267.471	22654	22654	583.689	14978	14978	508.574
ftsI	91313	93179	1867	9165	9178	370.509	12433	12447	599.898	8271	8285	232.675	17257	17332	641.46
ftsK	933124	937213	4090	7099	7099	130.819	5526	5526	121.575	9983	9983	127.979	8455	8455	142.842
ftsL	90932	91397	466	3592	3847	622.202	3824	3999	772.187	4471	4812	541.428	2278	2412	357.648
ftsN	4122380	4123439	1060	1044	1044	74.2318	1419	1419	120.457	1515	1515	74.939	3293	3293	214.66
ftsP	3161257	3162769	1513	1276	1276	63.5634	785	785	46.6861	2103	2103	72.8789	1626	1626	74.2586
ftsQ	103055	103985	931	3156	3289	266.262	1981	2061	199.198	3914	4084	230.005	2695	2785	206.7
ftsW	98303	99647	1345	1388	1451	81.3093	1565	1634	109.317	1565	1643	64.0496	2708	2873	147.597
ftsX	3601028	3602186	1159	1511	1516	98.5851	1112	1115	86.5662	2218	2239	101.291	2286	2313	137.898
ftsY	3602750	3604343	1594	5089	5134	242.752	5191	5223	294.841	7023	7082	232.953	5149	5224	226.454
ftsZ	105205	106456	1252	11278	11278	678.927	9546	9546	686.079	14291	14291	598.494	7920	7920	437.105
fucA	2933041	2933788	748	41	42	4.23197	46	46	5.53367	44	44	3.08427	48	48	4.43409
fucI	2935484	2937359	1876	181	182	7.31196	122	123	5.89969	186	188	5.25444	168	169	6.22471
fucK	2937368	2938886	1519	300	304	15.0838	249	262	15.5203	415	417	14.3939	291	294	13.3738
fucO	2931865	2933113	1249	208	210	12.6722	145	145	10.4463	290	293	12.3	189	189	10.456
fucP	2934135	2935551	1417	32	32	1.70206	61	62	3.93712	33	33	1.22108	89	89	4.33995
fucR	2939268	2940099	832	499	499	45.2036	341	341	36.8797	798	798	50.2899	598	598	49.6641
fucU	2938788	2939310	523	348	377	54.3294	229	254	43.7007	694	718	71.982	445	470	62.0956
fumA	1686731	1688477	1747	3897	3897	168.125	2451	2451	126.243	5827	5827	174.885	3312	3312	130.997
fumB	4345680	4347426	1747	182	182	7.85188	102	102	5.25368	220	220	6.60284	157	157	6.20972
fumC	1685185	1686688	1504	652	652	32.6735	309	309	18.487	1015	1015	35.385	918	918	42.1755
fur	710200	710746	547	3110	3901	537.507	1807	2329	383.124	6487	8146	780.833	5065	5980	755.403
fusA	3471400	3473614	2215	156914	156978	5341.47	53423	53436	2170.79	289632	289688	6857.38	69914	69933	2181.59
fxsA	4368564	4369140	577	877	877	114.556	1016	1016	158.444	1124	1124	102.139	2034	2034	243.579
gabD	2791173	2792721	1549	206	207	10.072	118	118	6.85468	326	328	11.1026	126	127	5.66523
gabP	2794153	2795653	1501	80	80	4.01703	57	57	3.41705	87	87	3.03906	106	106	4.87967
gabT	2792635	2794015	1381	163	163	8.89589	80	80	5.21258	321	321	12.1874	84	84	4.20291
gadA	3666180	3667680	1501	45	102	5.12171	66	115	6.89404	56	130	4.54113	64	122	5.61622
gadB	1570645	1572145	1501	41	107	5.37277	44	83	4.9757	74	158	5.51922	62	108	4.97174
gadC	1568954	1570589	1636	187	187	8.61497	209	209	11.4953	271	271	8.68535	266	266	11.2347
gadE	3658266	3658893	628	79	79	9.48119	73	73	10.4597	99	99	8.26565	75	75	8.25214
gadW	3663890	3664718	829	480	480	43.6397	698	698	75.7631	719	719	45.4753	679	679	56.5953
gadX	3664986	3665910	925	417	417	33.9774	333	333	32.3936	845	845	47.8979	687	687	51.3192
gadY	3664764	3664968	205	3613	3613	1328.34	7656	7656	3360.51	5520	5520	1411.84	13780	13780	4644.73
galE	791039	792155	1117	1040	1042	70.3088	727	730	58.8066	1312	1316	61.7738	1044	1049	64.8914
galK	788831	790079	1249	1689	1812	109.343	1874	1940	139.764	2164	2308	96.889	2170	2263	125.195
galM	787797	788937	1141	2001	2128	140.566	1257	1288	101.575	2890	3122	143.466	1837	1905	115.365
galP	3088184	3089678	1495	689	689	34.7355	583	583	35.0901	908	908	31.8453	740	740	34.2023
galR	2976499	2977630	1132	495	495	32.9575	365	365	29.0137	675	675	31.265	804	804	49.0766
galS	2240628	2241768	1141	127	127	8.38906	114	114	8.99034	198	198	9.09873	269	269	16.2904
galT	789983	791129	1147	721	726	47.7055	256	256	20.0832	987	1000	45.7128	282	288	17.3498
galU	1291357	1292365	1009	2375	2375	177.406	1493	1493	133.145	3537	3537	183.8	3716	3716	254.478
gapA	1862671	1863766	1096	64685	64685	4448.24	42309	42309	3473.59	75476	75476	3610.77	59337	59337	3740.93
gapC	1489713	1490813	1101	1995	1995	136.569	2407	2407	196.719	2858	2858	136.106	3558	3558	223.297
garD	3275182	3276853	1672	200	200	9.01548	190	190	10.2253	260	260	8.15339	215	215	8.8852
garK	3270625	3271870	1246	173	173	10.4646	124	124	8.95489	211	211	8.87903	161	161	8.92838
garL	3272787	3273657	871	52	52	4.49967	53	53	5.47538	41	41	2.46812	50	50	3.96659
garP	3273573	3275007	1435	14	14	0.735312	21	21	1.31681	13	14	0.511537	27	27	1.3001
garR	3271867	3272851	985	129	129	9.87072	72	72	6.57738	159	160	8.51697	137	137	9.61057
gatA	2174597	2175149	553	14573	14714	2005.4	7878	7951	1293.76	18635	18826	1784.98	4320	4388	548.285
gatB	2174282	2174666	385	10624	11134	2179.65	3986	4203	982.325	13578	14109	1921.48	3686	3801	682.185
gatC	2172921	2174378	1458	12787	12930	668.4	6338	6451	398.131	16377	16563	595.639	6937	6996	331.556
gatD	2171833	2172973	1141	3290	3292	217.455	2364	2367	186.668	4784	4791	220.162	1733	1733	104.949
gatR	2169693	2171827	874	1000	1000	86.2351	1670	1670	171.934	1008	1008	60.4715	2321	2321	183.497
gatY	2176350	2177304	955	33400	33464	2641.01	23546	23561	2219.97	49225	49348	2709.36	21784	21853	1581.15
gatZ	2175059	2176421	1363	44906	45068	2492.11	19446	19517	1288.47	65629	65925	2536.04	13585	13695	694.274
gcd	138835	141325	2491	1467	1467	44.3866	1100	1100	39.7352	1595	1595	33.5729	1338	1338	37.1148
gcl	533816	535697	1882	86	87	3.48414	50	50	2.3906	161	163	4.54119	118	118	4.33239
gcvA	2941650	2942667	1018	711	714	52.8623	559	561	49.5875	1192	1199	61.7551	904	907	61.5637
gcvB	2942596	2942901	306	2186	2186	538.424	2753	2753	809.546	1884	1884	322.82	3499	3499	790.11
gcvH	3049160	3049649	490	2664	2680	412.225	2156	2164	397.391	3812	3838	410.686	2825	2834	399.64
gcvP	3046168	3049141	2974	3729	3729	94.5033	1473	1473	44.5675	5352	5352	94.3575	1969	1969	45.7477
gcvR	2599806	2600478	673	1883	1986	222.413	896	951	127.152	3169	3400	264.89	2212	2283	234.399
gcvT	3049573	3050767	1195	2398	2401	151.433	1691	1694	127.556	4474	4493	197.138	2592	2594	149.992
gdhA	1842271	1843714	1444	45759	45759	2388.39	22239	22239	1385.81	67082	67082	2435.79	30202	30202	1445.22
gfcA	1049439	1049844	406	55	58	10.7671	37	41	9.08687	97	103	13.3019	42	49	8.3394
gfcB	1048688	1049432	745	32	32	3.23735	47	47	5.67673	57	57	4.01162	83	86	7.9764
gfcC	1047945	1048791	847	32	32	2.84749	25	25	2.65591	36	39	2.41425	38	40	3.26318
gfcD	1045849	1048045	2197	173	173	5.93487	156	157	6.43023	241	242	5.77546	324	325	10.2216
gfcE	1044664	1045903	1240	159	161	9.78587	156	161	11.6832	210	212	8.96428	145	149	8.3029
ggt	3585081	3586923	1843	180	180	7.3611	147	147	7.1771	246	246	6.9986	181	181	6.78607
ghoS	4352484	4352880	397	24	24	4.55634	42	42	9.51953	37	37	4.88666	33	33	5.74366
ghoT	4352808	4353081	274	4	4	1.10028	10	10	3.28402	12	12	2.29632	9	9	2.26964
ghrA	1097786	1098824	1039	2195	2195	159.226	1609	1609	139.347	3463	3463	174.758	2994	2994	199.114
ghrB	3717210	3718284	1075	3882	3882	272.171	2096	2096	175.444	6413	6413	312.791	3162	3162	203.244
ghxP	4278379	4279828	1450	5486	5486	285.156	2560	2560	158.865	8045	8045	290.91	4220	4220	201.099
ghxQ	3027021	3028488	1468	171	171	8.77941	146	146	8.94919	255	255	9.10784	193	193	9.0844
glcA	3119597	3121379	1783	215	215	9.0883	229	229	11.5569	305	305	8.96912	282	282	10.9286
glcB	3121634	3123905	2272	1203	1206	40.0068	700	700	27.7234	1759	1761	40.6399	758	759	23.0833
glcC	3128172	3129036	865	635	635	55.329	634	634	65.9523	734	734	44.4919	689	689	55.0387
glcD	3126522	3128121	1600	101	101	4.7577	109	109	6.13004	153	153	5.01387	106	106	4.57774
glcE	3125470	3126622	1153	40	41	2.68009	28	28	2.18517	78	78	3.54704	47	48	2.87658
glcF	3124236	3125559	1324	192	197	11.2143	139	143	9.71862	307	310	12.2765	179	183	9.55054
glcG	3123827	3124331	505	361	376	56.1167	295	313	55.7712	444	470	48.7986	234	240	32.8386
gldA	4137932	4139135	1204	162	167	10.4541	138	145	10.8367	217	222	9.6678	158	163	9.35462
glf	2107226	2108429	1204	7140	7350	460.104	5807	5973	446.399	7350	7535	328.139	4218	4406	252.862
glgA	3566600	3568133	1534	4284	4416	216.97	3597	3684	216.098	6228	6394	218.549	3023	3117	140.403
glgB	3571316	3573602	2287	8024	8052	265.358	3857	3875	152.462	12856	12917	296.14	4816	4836	146.112
glgC	3568033	3569428	1396	2189	2300	124.176	1557	1614	104.034	3455	3671	137.88	2164	2246	111.17
glgP	3564134	3566681	2548	6701	6713	198.57	3666	3672	129.676	9689	9714	199.894	5092	5101	138.331
glgS	3191739	3192039	301	367	367	91.8956	817	817	244.237	292	292	50.8648	851	851	195.357
glgX	3569346	3571419	2074	6218	6335	230.215	6286	6347	275.37	7865	8057	203.688	4377	4448	148.191
glk	2508461	2509526	1066	1835	1835	129.74	1060	1060	89.4758	3486	3486	171.463	2256	2256	146.233
glmM	3322733	3324170	1438	5070	5212	273.175	4078	4150	259.684	8497	8826	321.815	3837	3977	191.1
glmS	3911839	3913768	1930	12964	12964	506.264	8853	8853	412.753	21095	21095	573.091	12402	12402	444.017
glmU	3913830	3915300	1471	8864	8864	454.164	9463	9463	578.859	9821	9821	350.062	10943	10943	514.03
glmY	2691157	2691440	284	1959	1959	519.89	5461	5462	1730.57	1068	1068	197.176	5239	5239	1274.66
glmZ	3986332	3986638	307	1654	1654	406.062	3360	3360	984.822	2731	2731	466.428	7363	7363	1657.22
glnA	4056625	4058134	1510	31242	31242	1559.4	19364	19364	1153.92	57166	57166	1985.01	27737	27737	1269.25
glnB	2687070	2687508	439	1290	1290	221.473	1953	1954	400.513	1442	1442	172.227	3654	3657	575.606
glnD	185978	188750	2773	2511	2511	68.2484	1763	1764	57.2408	4003	4003	75.6897	2400	2400	59.8035
glnE	3196801	3199741	2941	3308	3317	85.0053	2308	2309	70.6457	4863	4870	86.8231	2351	2359	55.424
glnG	4053869	4055378	1510	2870	2891	144.3	1586	1593	94.9283	6618	6669	231.571	3219	3263	149.316
glnH	847258	848104	847	6087	6087	541.646	3344	3344	355.254	9287	9287	574.901	6063	6063	494.617
glnK	472498	472936	439	45	45	7.7258	41	41	8.40381	316	317	37.8613	315	319	50.2101
glnL	4055290	4056439	1150	2616	2633	172.563	1906	1917	149.996	5594	5628	256.601	2261	2294	137.835
glnP	846460	847219	760	1328	1356	134.475	725	749	88.6799	2164	2195	151.434	1338	1374	124.922
glnQ	845741	846563	823	2979	3027	277.209	2509	2583	282.411	4599	4667	297.33	1821	1864	156.499
glnS	705993	707757	1765	4634	4634	197.882	2734	2734	139.383	6205	6205	184.331	3756	3756	147.044
glnU	696865	697039	175	1104	1219	525.002	521	547	281.259	2025	2253	675.032	8419	9643	3807.49
glnV	696542	696716	175	3981	5244	2258.5	2264	3380	1737.94	4275	5700	1707.8	3046	3369	1330.23
glnW	696756	696930	175	941	1044	449.633	285	322	165.567	1171	1326	397.289	2001	2244	886.033
glnX	696430	696604	175	1383	1830	788.149	878	1311	674.095	1692	2284	684.32	1197	1328	524.354
gloA	1727737	1728244	508	1712	1712	254.001	2085	2085	369.317	2316	2316	239.043	2327	2327	316.517
gloB	234027	234882	856	1292	1457	128.287	736	937	98.4969	1614	1838	112.583	976	1208	97.512
glpA	2352547	2354275	1729	1121	1162	50.6532	746	759	39.5006	1296	1343	40.727	852	864	34.529
glpB	2354165	2355524	1360	859	912	50.5419	574	581	38.4409	954	1015	39.1317	359	374	19.0019
glpC	2355421	2356711	1291	515	518	30.2412	223	223	15.543	568	572	23.2312	302	307	16.4315
glpD	3561913	3563518	1606	23923	23923	1122.7	20665	20665	1157.83	37557	37557	1226.16	37366	37366	1607.67
glpE	3561497	3561923	427	1132	1133	199.985	1131	1131	238.337	1614	1614	198.188	2661	2661	430.608
glpF	4117245	4118190	946	4842	4862	387.364	4554	4561	433.836	8786	8851	490.572	5079	5111	373.319
glpG	3560622	3561552	931	1716	1718	139.081	1133	1133	109.506	2838	2848	160.395	2014	2023	150.145
glpK	4115714	4117322	1609	17237	17279	809.39	8324	8340	466.409	33602	33705	1098.35	14175	14209	610.2
glpQ	2349935	2351111	1177	5073	5126	328.245	2633	2651	202.67	5961	6012	267.821	2787	2810	164.966
glpR	3559848	3560705	858	720	721	63.3349	583	588	61.6661	997	1001	61.1714	867	873	70.3059
glpT	2351016	2352474	1459	3406	3430	177.188	1946	1954	120.511	3678	3702	133.04	2505	2517	119.205
glpX	4114569	4115679	1111	747	747	50.6759	463	463	37.4993	1254	1254	59.1813	978	978	60.8261
glrK	2689671	2691198	1528	552	552	27.2277	552	552	32.5067	958	958	32.8733	915	915	41.3774
glrR	2687469	2688903	1435	615	618	32.4588	384	384	24.0789	1018	1026	37.4884	624	627	30.1912
glsA	511541	512573	1033	48	48	3.50216	51	52	4.5296	77	77	3.90833	76	76	5.08368
glsB	1612325	1613351	1027	992	994	72.9476	950	950	83.2357	1193	1193	60.9076	959	963	64.7919
gltA	753185	754568	1384	19804	19804	1078.48	8506	8506	553.027	27797	27797	1053.08	14730	14730	735.414
gltB	3354625	3359185	4561	79156	79315	1310.66	37391	37475	739.33	141675	142026	1632.71	41575	41687	631.547
gltD	3359098	3360616	1519	27063	27234	1351.29	11981	12079	715.533	48587	48918	1688.54	16593	16721	760.623
gltF	3361076	3361940	865	733	733	63.868	346	346	35.9929	821	821	49.7655	514	514	41.0593
gltI	686839	687847	1009	3692	3692	275.782	1860	1860	165.874	4727	4727	245.638	1936	1936	132.58
gltJ	685929	686769	841	806	819	73.3978	501	510	54.5671	1012	1030	64.2159	634	641	52.6656
gltK	685255	686029	775	568	614	59.7121	323	346	40.1727	986	1072	72.5261	459	504	44.9359
gltL	684530	685355	826	745	780	71.1721	518	538	58.6083	1218	1274	80.8706	760	800	66.9229
gltP	4294381	4295794	1414	2060	2060	109.803	1324	1324	84.2549	2928	2928	108.573	2349	2349	114.789
gltS	3827460	3828765	1306	261	261	15.0623	227	227	15.6401	465	465	18.6686	449	449	23.7557
gltT	4168272	4168447	176	0	2623	1123.26	0	1062	542.961	0	1940	577.95	0	3026	1188.01
gltU	3943335	3943510	176	9707	10230	4380.85	25118	26258	13424.7	6373	6903	2056.49	17037	19539	7671.05
gltV	4209674	4209849	176	3444	3642	1559.63	8534	8909	4554.84	2125	2307	687.284	5922	6766	2656.34
gltW	2729369	2729544	176	0	2547	1090.72	0	1047	535.292	0	1887	562.161	0	3040	1193.51
gltX	2519257	2520772	1516	7022	7022	349.106	5350	5350	317.549	10230	10230	353.816	7314	7314	333.366
gluQ	159186	160212	1027	444	444	32.5843	316	316	27.6868	597	597	30.4793	1422	1422	95.674
glvC	3861987	3863703	1717	67	71	3.11662	100	110	5.76473	73	76	2.32084	164	168	6.76089
glvG	3861173	3862087	915	80	83	6.83679	83	90	8.85071	81	83	4.75618	108	118	8.91099
glxK	541788	543033	1246	118	119	7.19821	73	73	5.27183	97	97	4.08183	113	113	6.2665
glxR	536486	537464	979	23	23	1.77068	32	32	2.9412	32	32	1.71383	24	24	1.69392
glyA	2684254	2685607	1354	27996	27996	1558.38	10814	10814	718.662	42310	42310	1638.42	21744	21744	1109.65
glyQ	3724407	3725418	1012	2873	2880	214.49	1483	1485	132.039	4111	4122	213.564	1942	1951	133.212
glyS	3722328	3724497	2170	9717	9733	338.051	3717	3727	154.546	13834	13845	334.53	5474	5489	174.783
glyT	4175573	4175747	175	8076	8864	3817.57	10534	11202	5759.89	9503	10614	3180.11	12702	14094	5564.95
glyU	2998984	2999157	174	405	405	175.429	800	800	413.711	226	226	68.1021	819	819	325.237
glyV	4392260	4392435	176	8256	8613	3688.39	16836	17399	8895.46	6859	7067	2105.35	17757	18870	7408.4
glyW	1992042	1992217	176	4070	4267	1827.28	8161	8434	4311.99	2815	2906	865.734	9241	9821	3855.74
glyX	4392372	4392547	176	908	994	425.666	2761	3076	1572.64	611	669	199.303	2168	2620	1028.62
glyY	4392483	4392658	176	5411	5955	2550.14	7422	8278	4232.23	4175	4618	1375.76	4937	5849	2296.33
gmd	2127193	2128414	1222	142	149	9.18989	139	147	10.8244	268	279	11.9711	210	224	12.6661
gmhA	243443	244121	679	5107	5107	566.88	3823	3823	506.63	7527	7527	581.237	3620	3620	368.387
gmhB	222733	223408	676	1180	1180	131.562	1022	1022	136.038	1455	1455	112.854	1545	1545	157.923
gmk	3821328	3822051	724	2504	2504	260.67	1668	1668	207.307	4132	4132	299.242	2879	2879	274.769
gmr	1344757	1346842	2086	488	562	20.3057	350	415	17.9015	884	1018	25.5879	699	817	27.0628
gnd	2099862	2101368	1507	14443	14443	722.336	10829	10829	646.594	17603	17603	612.456	9414	9414	431.644
gnsA	1051967	1052240	274	108	300	82.5213	123	405	133.003	139	459	87.8342	466	1152	290.514
gnsB	1637609	1637882	274	8788	8788	2417.32	11510	11510	3779.91	7386	7386	1413.38	14473	14473	3649.83
gntK	3577065	3577692	628	125	131	15.722	93	94	13.4687	141	144	12.0228	136	144	15.8441
gntP	4549953	4551396	1444	142	142	7.41168	146	146	9.09793	176	176	6.39068	191	191	9.13968
gntR	3577731	3578826	1096	1306	1306	89.8107	1394	1394	114.448	1610	1610	77.0223	2038	2038	128.487
gntT	3546459	3547875	1417	423	423	22.4991	381	381	24.1942	493	493	18.2422	466	466	22.7238
gntU	3575721	3577161	1441	187	189	9.88538	117	122	7.6182	237	238	8.65993	217	220	10.5493
gntX	3544782	3545565	784	632	770	74.0236	871	1057	121.315	1239	1424	95.2347	1346	1691	149.036
gor	3646199	3647651	1453	2850	2850	147.834	1705	1705	105.588	4306	4306	155.385	2286	2286	108.712
gph	3513631	3514489	859	1096	1197	105.026	621	654	68.508	2199	2361	144.113	1156	1236	99.4238
gpmA	786843	787695	853	18139	18139	1602.73	9881	9881	1042.34	20500	20500	1260.1	17129	17129	1387.55
gpmM	3785160	3786804	1645	4039	4042	185.194	2478	2481	135.712	6967	6973	222.257	4283	4285	179.991
gpp	3962745	3964329	1585	5155	5155	245.129	4476	4476	254.108	7259	7259	240.131	3874	3874	168.887
gpr	3147797	3148937	1141	485	485	32.037	402	402	31.7028	566	566	26.0095	481	481	29.1289
gpsA	3782642	3783761	1120	2612	2642	177.791	1565	1577	126.698	4596	4650	217.689	2461	2485	153.311
gpt	255877	256435	559	1263	1263	170.289	979	979	157.59	2495	2495	234.024	3299	3299	407.789
grcA	2716066	2716549	484	4175	4175	650.139	2687	2687	499.55	1094	1094	118.515	1200	1200	171.317
greA	3328239	3328815	577	1473	1473	192.408	1121	1121	174.818	1565	1565	142.213	1561	1561	186.936
greB	3536712	3537288	577	374	374	48.853	257	257	40.0787	466	466	42.3459	534	534	63.9485
groL	4370925	4372671	1747	44711	44717	1929.19	23776	23776	1224.62	79298	79317	2380.54	23825	23837	942.809
groS	4370588	4370981	394	18985	19000	3634.57	18298	18298	4178.92	29585	29628	3942.82	16603	16624	2915.44
grpE	2750115	2750808	694	6204	6214	674.85	4097	4105	532.244	14326	14332	1082.8	15624	15647	1557.89
grxA	890496	890853	358	695	695	146.318	492	492	123.663	1577	1577	230.967	1697	1697	327.54
grxB	1123407	1124154	748	1739	1739	175.224	1262	1262	151.815	1695	1695	118.814	1309	1309	120.921
grxC	3784191	3784542	352	1359	1359	290.986	1278	1278	326.697	2243	2243	334.109	1355	1355	265.988
grxD	1733754	1734201	448	1716	1716	288.692	1930	1930	387.647	4730	4730	553.585	7026	7026	1083.67
gshA	2814883	2816539	1657	5028	5028	228.701	3375	3375	183.277	8314	8314	263.081	4086	4086	170.389
gshB	3091778	3092828	1051	1401	1437	103.05	674	685	58.6468	2537	2610	130.208	1251	1304	85.7314
gsiA	867420	869391	1972	3459	3493	133.502	2258	2283	104.173	4913	4984	132.517	3495	3534	123.83
gsiB	869311	870949	1639	2691	2700	124.16	2683	2686	147.463	3728	3768	120.541	2888	2913	122.808
gsiC	870867	871887	1021	1015	1026	75.7385	1419	1432	126.204	1189	1209	62.0872	1570	1592	107.741
gsiD	871790	872801	1012	824	836	62.2617	744	746	66.3308	732	738	38.2364	1198	1212	82.7536
gsk	500025	501429	1405	1411	1411	75.6913	851	851	54.5017	1803	1803	67.2854	1996	1996	98.1633
gspA	3453929	3455498	1570	61	62	2.97637	71	71	4.06926	52	53	1.77002	101	102	4.48916
gspB	3453508	3454027	520	103	105	15.2188	105	108	18.6886	108	110	11.0915	114	115	15.2813
gspC	3455478	3456393	916	46	48	3.94949	53	62	6.0905	71	74	4.23582	58	67	5.05411
gspD	3456277	3458329	2053	123	130	4.77254	131	141	6.17998	178	187	4.77589	217	229	7.70746
gspE	3458239	3459820	1582	112	121	5.76467	100	103	5.85851	120	125	4.1429	136	141	6.15854
gspF	3459717	3461013	1297	89	91	5.28806	92	94	6.52146	98	100	4.04261	154	160	8.52403
gspG	3460923	3461460	538	18	22	3.08202	25	25	4.18133	30	32	3.11867	41	45	5.77957
gspH	3461368	3461977	610	6	6	0.741339	11	11	1.62263	10	10	0.859551	19	20	2.26551
gspI	3461874	3462351	478	12	12	1.89212	14	15	2.82371	9	9	0.987225	19	22	3.18024
gspJ	3462244	3462931	688	12	12	1.31458	16	17	2.2234	21	23	1.75283	38	40	4.01732
gspK	3462824	3463907	1084	102	105	7.30055	108	111	9.21405	131	135	6.52989	166	169	10.7726
gspL	3463822	3465085	1264	127	144	8.58639	165	204	14.5224	137	153	6.34667	216	266	14.5412
gspM	3464982	3465543	562	43	61	8.18067	63	85	13.6094	47	69	6.43745	89	135	16.5983
gspO	3465443	3466220	778	63	68	6.58756	100	102	11.7972	66	67	4.5154	187	191	16.9636
gss	3136663	3138622	1960	2121	2121	81.5605	1533	1533	70.379	2858	2858	76.4553	1487	1487	52.4228
gstA	1714277	1714982	706	1041	1041	111.133	994	994	126.689	1725	1725	128.111	1989	1989	194.668
gstB	879854	880580	727	547	547	56.7085	480	480	59.4105	830	830	59.8611	1382	1382	131.353
gtrA	2467755	2468217	463	1440	1499	244.015	1710	1797	349.24	1633	1714	194.103	1992	2108	314.597
gtrB	2468114	2469134	1021	6362	6854	505.957	5005	5415	477.232	6104	6752	346.743	3374	3717	251.554
gtrS	2469031	2470462	1432	11526	12083	635.956	10409	10891	684.355	8957	9457	346.267	4391	4623	223.072
guaA	2630958	2632635	1678	21045	21045	945.262	11388	11388	610.678	34514	34514	1078.46	9620	9620	396.139
guaB	2632604	2634170	1567	9082	9082	436.825	4136	4136	237.503	14508	14508	485.445	8234	8234	363.084
guaC	113344	114487	1144	3682	3682	242.579	2340	2340	184.055	7276	7276	333.479	4985	4985	301.095
guaD	3025666	3027085	1420	283	287	15.2331	237	243	15.3984	357	365	13.4774	321	330	16.058
gudD	2918045	2919485	1441	148	148	7.74093	158	158	9.8662	176	176	6.40398	182	182	8.72715
gudP	2920748	2922200	1453	38	38	1.97112	39	39	2.41521	36	36	1.29909	42	42	1.99732
gudX	2919406	2920846	1441	94	94	4.91654	60	61	3.8091	131	131	4.7666	156	158	7.57632
gyrA	2336793	2339520	2728	10769	10769	297.527	5304	5304	174.951	18010	18010	346.155	11084	11084	280.748
gyrB	3877705	3880219	2515	9124	9128	273.548	6720	6720	240.43	14419	14420	300.627	6703	6710	184.353
hcaB	2671125	2672037	913	85	90	7.42963	45	47	4.63216	141	152	8.72919	78	81	6.13026
hcaC	2670808	2671228	421	27	29	5.19172	34	38	8.12191	62	65	8.09529	38	44	7.22164
hcaD	2671947	2673249	1303	103	107	6.1892	116	118	8.14881	203	208	8.3699	204	206	10.9242
hcaE	2668932	2670393	1462	238	240	12.3726	218	222	13.6635	301	305	10.9384	433	436	20.6065
hcaF	2670290	2670908	619	51	54	6.57504	48	51	7.41372	77	80	6.77643	49	53	5.9163
hcaR	2668006	2668996	991	350	372	28.2921	182	201	18.2507	468	488	25.8195	578	615	42.8812
hcaT	2666707	2667946	1240	384	384	23.3402	469	469	34.0336	476	476	20.1273	744	744	41.4588
hchA	2035735	2036686	952	671	671	53.1228	439	439	41.4939	613	613	33.7617	306	306	22.21
hcp	912162	913914	1753	56	57	2.45069	39	39	2.00189	51	51	1.52542	72	72	2.83802
hcr	911182	912250	1069	60	60	4.23028	36	36	3.03027	112	112	5.49341	90	90	5.81741
hda	2618075	2618876	802	1724	1724	162.016	1634	1634	183.33	2423	2423	158.409	2386	2386	205.571
hdeA	3656408	3656840	433	510	510	88.7723	406	406	84.3713	822	822	99.5372	470	470	75.0024
hdeB	3655966	3656392	427	123	123	21.7106	82	82	17.28	181	181	22.2255	140	140	22.6551
hdeD	3656895	3657567	673	40	40	4.47961	34	34	4.54591	63	63	4.90825	58	58	5.95495
hdfR	3947128	3948067	940	904	905	72.5631	687	688	65.8593	1293	1294	72.1785	1201	1202	88.3571
hdhA	1697273	1698140	868	890	890	77.2797	946	946	98.0682	1384	1384	83.6022	931	931	74.1131
helD	1024371	1026525	2155	2400	2400	83.9381	1621	1621	67.685	4073	4073	99.0988	2463	2463	78.9736
hemA	1263614	1264970	1357	1388	1389	77.1468	1160	1160	76.9192	2142	2142	82.7639	1810	1810	92.1645
hemB	388753	389827	1075	1926	1926	135.034	1252	1252	104.798	3491	3491	170.272	3040	3040	195.402
hemC	3989825	3990866	1042	1452	1478	106.906	1210	1220	105.353	2483	2555	128.566	3011	3063	203.116
hemD	3989088	3989928	841	1374	1414	126.721	1199	1207	129.142	2064	2144	133.669	1554	1598	131.294
hemE	4197616	4198780	1165	1775	1789	115.739	1089	1122	86.661	2838	2870	129.169	1698	1733	102.787
hemF	2553125	2554124	1000	841	852	64.2148	698	701	63.0775	1514	1533	80.3792	757	768	53.0672
hemG	4034508	4035153	646	452	459	53.552	290	295	41.091	680	687	55.7604	562	565	60.4339
hemH	497955	499017	1063	331	331	23.4688	410	410	34.7062	488	488	24.0707	637	637	41.4067
hemL	173602	174982	1381	4486	4486	244.828	2577	2577	167.91	10052	10052	381.645	5143	5143	257.328
hemN	4051945	4053418	1474	1465	1465	74.9093	1408	1408	85.9532	2082	2082	74.0601	1518	1518	71.1605
hemX	3987885	3989166	1282	2864	2899	170.434	2061	2071	145.361	4372	4429	181.142	2251	2267	122.188
hemY	3986686	3987982	1297	1650	1665	96.7542	1180	1184	82.1426	2781	2818	113.921	1702	1718	91.5268
hflC	4403200	4404304	1105	4433	4458	304.07	2743	2768	225.403	7228	7260	344.489	5602	5679	355.12
hflD	1191990	1192731	742	640	647	65.7197	494	504	61.12	1112	1129	79.7795	910	925	86.1396
hflK	4401938	4403297	1360	9711	9750	540.332	4599	4639	306.932	17216	17293	666.704	6445	6517	331.111
hflX	4400572	4401952	1381	8458	8458	461.604	4809	4809	313.341	13661	13661	518.669	8190	8190	409.784
hfq	4400188	4400596	409	7315	7315	1347.99	7387	7387	1625.18	10248	10248	1313.76	12200	12200	2061.11
hha	480090	480408	319	1255	1256	296.752	1367	1368	385.88	1951	1953	321.006	2116	2129	461.158
hicA	1509186	1509462	277	133	133	36.1882	111	111	36.0579	157	157	29.7181	179	179	44.6517
hicB	1509408	1509924	517	448	449	65.4563	284	285	49.6034	745	746	75.6571	349	349	46.6444
higA	3233728	3234244	517	104	114	16.6192	106	107	18.623	136	142	14.4012	224	228	30.4726
higB	3234141	3234555	415	193	202	36.6859	189	192	41.6303	229	239	30.1961	235	241	40.1267
hinT	1161785	1162244	460	2517	2572	421.414	2456	2474	483.948	3462	3521	401.337	2605	2645	397.313
hipA	1590854	1592276	1423	362	373	19.756	215	216	13.6586	549	562	20.7077	386	387	18.7919
hipB	1592176	1592542	367	288	316	64.8958	350	352	86.3045	316	344	49.1466	451	462	86.9843
hisA	2095025	2095862	838	1908	2047	184.107	876	935	100.398	5142	5534	346.255	1397	1488	122.694
hisB	2093368	2094535	1168	3440	3581	231.077	1917	2048	157.777	9227	9601	430.998	2613	2799	165.587
hisC	2092298	2093468	1171	2261	2376	152.927	1034	1119	85.9864	7231	7599	340.252	1853	1976	116.599
hisD	2090997	2092401	1405	2484	2564	137.543	936	971	62.187	8229	8504	317.357	2128	2181	107.262
hisF	2095744	2096620	877	1884	1975	169.732	1009	1063	109.066	5114	5418	323.922	1571	1654	130.317
hisG	2090092	2091091	1000	1810	1856	139.886	822	845	76.035	5968	6101	319.891	3185	3271	226.019
hisH	2094435	2095125	691	1473	1555	169.609	828	867	112.901	4235	4447	337.435	1107	1166	116.596
hisI	2096514	2097225	712	1621	1645	174.133	859	878	110.961	4574	4635	341.327	2138	2204	213.893
hisJ	2426006	2426888	883	10554	10554	900.848	5042	5042	513.806	13168	13168	781.917	5797	5797	453.636
hisL	2089896	2090046	151	1265	1265	631.406	3412	3412	2033.24	1669	1669	579.536	5466	5466	2501.25
hisM	2424517	2425333	817	1140	1214	111.993	829	896	98.6831	1740	1839	118.021	867	980	82.8837
hisP	2423736	2424609	874	1135	1202	103.655	726	772	79.4809	1851	1960	117.583	1281	1366	107.995
hisQ	2425230	2426016	787	1686	1710	163.763	1224	1245	142.348	2428	2469	164.493	1612	1662	145.922
hisR	3982409	3982585	177	6320	8029	3418.88	4795	5123	2604.4	4504	6113	1810.85	10634	12755	4979.34
hisS	2639301	2640675	1375	6695	6726	368.68	3759	3775	247.042	11034	11099	423.236	5650	5681	285.487
hiuH	2038856	2039369	514	1037	1037	152.059	599	599	104.863	263	263	26.8283	248	248	33.3391
hldD	3793887	3794919	1033	4820	4836	352.843	3198	3207	279.354	7777	7799	395.858	4329	4360	291.643
hldE	3195320	3196853	1534	2010	2013	98.904	1220	1222	71.6808	3008	3013	102.985	2957	2960	133.331
hlyE	1229483	1230494	1012	28	28	2.08532	22	22	1.95614	20	20	1.03622	31	31	2.11664
hmp	2685735	2687025	1291	743	743	43.3768	329	329	22.9312	619	619	25.14	437	437	23.3895
hns	1292509	1293022	514	15713	15713	2304.05	6637	6637	1161.89	44552	44552	4544.7	41024	41024	5514.93
hofB	115714	117199	1486	127	129	6.54284	145	146	8.84078	138	138	4.86924	195	197	9.16036
hofC	114522	115824	1303	86	87	5.03234	83	84	5.80085	106	107	4.30567	144	146	7.74236
hofM	3521972	3522851	880	105	106	9.07859	112	114	11.6568	84	85	5.06451	240	241	18.9234
hofN	3521433	3522072	640	27	27	3.17965	15	18	2.53075	37	37	3.03126	26	26	2.8071
hofO	3521009	3521549	541	11	12	1.67178	14	14	2.32856	20	21	2.03528	20	21	2.68217
hofP	3520615	3521119	505	10	11	1.64171	12	12	2.13819	9	10	1.03827	12	12	1.64193
hofQ	3519465	3520803	1339	59	61	3.43356	83	87	5.84649	74	76	2.97601	93	99	5.10881
hokA	3720448	3720700	253	0	13	3.87274	0	21	7.46888	0	11	2.27968	0	25	6.82786
hokB	1491922	1492171	250	268	1425	429.606	92	426	153.33	171	1032	216.442	760	1991	550.296
hokC	16751	17003	253	0	4	1.19161	0	5	1.7783	0	6	1.24346	0	7	1.9118
hokD	1645119	1645374	256	689	689	202.85	1307	1307	459.401	763	763	156.274	1315	1315	354.937
hokE	607736	607988	253	60	236	70.3051	89	304	108.121	61	192	39.7907	84	312	85.2117
holA	670574	671705	1132	1439	1483	98.7393	1040	1091	86.7232	2088	2145	99.3533	1440	1536	93.7583
holB	1155662	1156766	1105	590	629	42.9026	364	392	31.9213	975	1015	48.1621	575	598	37.3942
holC	4483837	4484380	544	1051	1192	165.148	732	984	162.762	1998	2221	214.068	740	996	126.51
holD	4607703	4608216	514	511	538	78.8886	703	716	125.345	557	585	59.6752	1364	1401	188.339
holE	1925008	1925338	331	1799	1799	409.636	2861	2861	777.762	1982	1983	314.12	5174	5176	1080.52
hpf	3346073	3346460	388	1692	1717	333.529	1106	1120	259.743	2762	2814	380.271	2308	2387	425.095
hpt	141331	141967	637	2773	2773	328.1	3646	3646	515.032	3055	3055	251.462	5058	5058	548.661
hrpA	1482961	1486963	4003	3145	3145	59.2148	2154	2154	48.4191	5410	5410	70.8619	2580	2580	44.5348
hrpB	162005	164534	2530	1289	1295	38.5784	1128	1136	40.4031	2220	2230	46.2153	1370	1389	37.9356
hscA	2657085	2659035	1951	3855	3919	151.396	3179	3253	150.032	9363	9521	255.874	5534	5657	200.352
hscB	2658952	2659567	616	1673	1679	205.431	1075	1081	157.907	4442	4471	380.562	1231	1233	138.308
hscC	681723	683493	1771	187	187	7.95827	233	233	11.8384	189	189	5.59557	292	292	11.3928
hsdM	4581459	4583148	1690	1849	1856	82.7726	1318	1320	70.282	2559	2565	79.5796	2089	2103	85.984
hsdR	4583249	4586861	3613	2685	2685	56.0108	1946	1946	48.4654	4059	4059	58.905	3023	3023	57.8143
hsdS	4580068	4581562	1495	1605	1616	81.4696	1521	1523	91.6675	1860	1864	65.3741	775	781	36.0973
hslJ	1441321	1441843	523	523	523	75.3695	395	395	67.9598	855	855	85.7168	758	758	100.146
hslO	3529674	3530652	979	1664	1667	128.336	1209	1211	111.306	2740	2750	147.283	1889	1892	133.538
hslR	3529248	3529749	502	510	510	76.5706	251	252	45.1704	1212	1218	127.217	550	558	76.8061
hslU	4120416	4121847	1432	5193	5231	275.32	2459	2475	155.521	10349	10442	382.333	2951	2970	143.311
hslV	4121757	4122387	631	1156	1172	139.989	1133	1150	163.993	2021	2073	172.255	1886	1915	209.703
hspQ	1028404	1028821	418	1324	1324	238.73	470	470	101.176	3056	3056	383.335	1616	1616	267.135
hsrA	3939185	3940712	1528	393	394	19.4343	384	385	22.6722	563	563	19.3191	590	592	26.7709
htpG	495020	496994	1975	6861	6861	261.828	3649	3649	166.251	14293	14293	379.453	6996	6996	244.764
htpX	1911695	1912676	982	3650	3650	280.141	2367	2367	216.892	6371	6371	340.171	7739	7739	544.551
htrE	152829	155526	2698	109	110	3.07288	179	179	5.96991	151	151	2.93451	249	249	6.37709
hupA	4200181	4200553	373	32121	32167	6499.76	37709	37738	9103.89	34376	34429	4839.68	48167	48602	9003.48
hupB	461351	461723	373	25000	25000	5051.57	13151	13151	3172.54	55468	55469	7797.27	35844	35844	6640.07
hyaA	1032039	1033257	1219	36	36	2.22584	53	53	3.91227	34	34	1.46243	63	64	3.62778
hyaB	1033154	1035047	1894	29	29	1.15402	27	27	1.28275	33	33	0.913556	49	49	1.78764
hyaC	1034966	1035773	808	23	25	2.33198	21	22	2.45001	29	30	1.94675	52	52	4.4469
hyaD	1035670	1036357	688	61	63	6.90156	32	34	4.4468	60	61	4.64882	69	73	7.33161
hyaE	1036254	1036752	499	29	32	4.83331	18	19	3.42618	29	33	3.46749	20	20	2.76946
hyaF	1036649	1037606	958	38	41	3.22562	33	35	3.28745	58	60	3.28388	46	47	3.38998
hybA	3144154	3145240	1087	63	66	4.57625	50	53	4.38736	66	66	3.18358	47	48	3.05124
hybB	3142986	3144264	1279	135	144	8.48569	110	119	8.37208	157	167	6.84616	120	130	7.02324
hybC	3141286	3143089	1804	676	692	28.9111	423	448	22.3459	776	797	23.1645	665	686	26.2756
hybD	3140792	3141386	595	176	179	22.6742	88	88	13.3083	187	196	17.2719	232	247	28.6843
hybE	3140311	3140899	589	253	272	34.8056	184	196	29.9432	389	442	39.3467	210	218	25.5744
hybF	3139977	3140418	442	110	122	20.8033	115	131	26.6689	116	125	14.8282	182	198	30.9534
hybG	3139716	3140064	349	133	133	28.7225	113	113	29.1346	116	116	17.4275	191	194	38.4097
hybO	3145143	3146361	1219	141	143	8.84154	92	92	6.79111	133	134	5.76371	113	114	6.46199
hycA	2849974	2850535	562	9	9	1.20698	12	12	1.92133	17	17	1.58604	28	28	3.4426
hycB	2849238	2849949	712	10	10	1.05856	6	7	0.884657	19	20	1.47283	12	12	1.16457
hycC	2847415	2849341	1927	43	45	1.76005	28	30	1.40086	61	63	1.71419	71	71	2.5459
hycD	2846489	2847512	1024	15	15	1.10404	6	6	0.52724	33	33	1.68972	19	19	1.28209
hycE	2844762	2846571	1810	54	54	2.24859	42	43	2.1377	125	125	3.62104	77	78	2.9777
hycF	2844210	2844852	643	14	14	1.64101	13	13	1.81924	30	30	2.44631	14	16	1.71939
hycG	2843443	2844310	868	79	82	7.12016	59	60	6.21997	125	132	7.97362	93	99	7.88098
hycH	2843036	2843546	511	133	140	20.6492	136	139	24.4766	185	192	19.7007	136	140	18.9309
hycI	2842573	2843143	571	208	215	28.379	190	192	30.2567	238	248	22.7728	374	379	45.8636
hydN	2837578	2838205	628	35	35	4.20053	26	26	3.72538	53	53	4.42504	57	57	6.27163
hyfA	2601101	2601818	718	6	6	0.629828	13	13	1.6292	5	5	0.365129	13	13	1.25108
hyfB	2601718	2603836	2119	56	56	1.99183	76	76	3.2273	71	73	1.80631	131	131	4.27174
hyfC	2603747	2604794	1048	12	12	0.863009	17	17	1.45964	11	11	0.550342	30	30	1.97799
hyfD	2604711	2606250	1540	24	25	1.22353	17	18	1.05174	31	32	1.08951	45	46	2.06396
hyfE	2606162	2606912	751	8	10	1.00359	16	17	2.03688	14	15	1.04726	25	26	2.3922
hyfF	2606817	2608497	1681	59	60	2.69016	64	64	3.42586	92	92	2.8696	109	110	4.52158
hyfG	2608387	2610154	1768	114	117	4.98768	148	150	7.63424	170	172	5.10091	154	155	6.05779
hyfH	2610064	2610709	646	26	27	3.15012	27	29	4.03945	40	44	3.57126	34	36	3.85066
hyfI	2610606	2611464	859	61	64	5.61542	43	43	4.50435	65	75	4.57793	71	78	6.27432
hyfJ	2611357	2611870	514	31	32	4.69226	32	32	5.60201	51	51	5.20246	23	25	3.36079
hyfR	2611800	2613912	2113	99	99	3.53127	116	116	4.93987	155	155	3.84621	172	173	5.65733
hyi	535610	536486	877	23	23	1.97662	27	27	2.77026	20	21	1.25551	21	21	1.65457
hypA	2850547	2850997	451	47	48	8.02158	71	71	14.1657	123	133	15.4624	97	100	15.321
hypB	2850901	2851873	973	168	173	13.4007	98	100	9.24792	275	285	15.358	179	183	12.9958
hypC	2851764	2852136	373	47	48	9.69902	38	38	9.16709	82	92	12.9324	30	31	5.74272
hypD	2852036	2853257	1222	1018	1039	64.0825	671	688	50.661	976	999	42.8643	1065	1087	61.4644
hypE	2853154	2854264	1111	367	370	25.1005	385	392	31.7489	447	452	21.3317	402	405	25.1887
hypF	2835173	2837525	2353	248	248	7.94374	219	219	8.37489	426	426	9.49268	296	296	8.6923
hypT	4557378	4558389	1012	432	432	32.1735	386	386	34.3213	590	590	30.5684	409	409	27.9259
hyuA	3009928	3011413	1486	49	49	2.48526	68	68	4.11763	50	50	1.76422	91	91	4.23143
iaaA	866468	867533	1066	2834	2870	202.918	3041	3101	261.759	3731	3827	188.236	5011	5083	329.479
iadA	4558354	4559626	1273	511	513	30.3728	390	390	27.5672	675	680	28.008	503	504	27.3569
iap	2876481	2877618	1138	362	362	23.9752	298	298	23.563	450	450	20.7335	518	518	31.4523
ibaG	3336549	3336903	355	1981	1981	420.583	1527	1527	387.05	3828	3828	565.386	3259	3260	634.533
ibpA	3867009	3867522	514	1128	1128	165.402	1425	1425	249.464	2236	2236	228.092	1863	1863	250.446
ibpB	3866469	3866997	529	248	248	35.3339	329	329	55.9625	576	576	57.0911	505	505	65.963
ibsA	2153349	2153508	160	272	1104	520.049	230	278	156.344	227	1193	390.951	568	875	377.879
ibsB	2153681	2153837	157	273	674	323.561	468	791	453.35	227	598	199.711	448	546	240.302
ibsC	3056890	3057049	160	160	172	81.0222	235	250	140.597	114	130	42.6015	328	368	158.925
ibsD	3194666	3194825	160	233	249	117.294	210	219	123.163	259	270	88.48	843	960	414.588
ibsE	3195041	3195200	160	292	336	158.276	462	544	305.94	218	284	93.0679	786	944	407.678
icd	1195023	1196373	1351	70534	70538	3935.17	29260	29264	1949.1	67529	67533	2620.97	29996	29996	1534.17
icdC	1211313	1211577	265	89	89	25.3128	103	103	34.9742	77	77	15.2351	108	108	28.1607
iceT	2161364	2162879	1516	86	87	4.32529	103	103	6.11357	104	104	3.59696	124	126	5.74297
iclR	4222804	4223728	925	1164	1164	94.8433	1125	1125	109.438	1632	1632	92.5081	1659	1659	123.928
idi	3032965	3033613	649	177	177	20.5553	232	232	32.1662	223	223	18.0161	369	369	39.2868
idnD	4493375	4494506	1132	71	71	4.72724	42	42	3.33856	81	83	3.84444	68	69	4.2118
idnK	4494523	4495186	664	47	47	5.33489	49	49	6.64025	52	52	4.10617	79	79	8.22099
idnO	4492587	4493451	865	69	69	6.01213	82	83	8.63413	61	63	3.81879	113	113	9.02666
idnR	4490141	4491239	1099	433	433	29.6952	379	379	31.0312	643	643	30.6771	623	623	39.1702
idnT	4491206	4492625	1420	236	236	12.5262	277	277	17.5529	334	334	12.3327	425	425	20.6807
ihfA	1795253	1795652	400	2123	2416	455.231	1143	1236	278.045	3389	3969	520.262	4354	4968	858.196
ihfB	963728	964112	385	3340	3340	653.854	1478	1478	345.438	6221	6221	847.229	3561	3561	639.111
ileS	22291	25207	2917	17605	17859	461.441	10872	11012	339.693	25773	26204	471.013	9584	9679	229.276
ileT	4037041	4037217	177	72	31439	13387.2	565	71647	36423.5	144	17962	5320.87	235	47720	18629.1
ileU	3427076	3427252	177	0	636	270.819	0	1430	726.975	0	394	116.714	0	716	279.515
ileV	225281	225457	177	0	657	279.761	0	1462	743.243	0	426	126.194	0	746	291.226
ileX	3215498	3215673	176	72	72	30.833	45	45	23.0068	79	81	24.1309	62	63	24.7339
ileY	2785762	2785937	176	1	1	0.428236	6	6	3.06758	1	1	0.297912	7	7	2.74821
ilvA	3955231	3956875	1645	1833	1840	84.3038	1084	1085	59.35	2450	2462	78.4736	1570	1575	66.1576
ilvB	3851096	3852884	1789	6900	6925	291.746	4206	4212	211.853	7005	7023	205.832	2715	2727	105.327
ilvC	3957870	3959445	1576	69044	69044	3301.91	32799	32799	1872.67	77515	77515	2578.88	46978	46978	2059.7
ilvD	3953378	3955328	1951	5693	5709	220.545	3175	3179	146.619	7257	7285	195.782	1991	1994	70.6208
ilvE	3952384	3953413	1030	5957	6625	484.779	2570	3053	266.714	7656	8291	422.057	2291	2689	180.393
ilvG	3950460	3952204	1745	13015	13388	578.25	7910	8306	428.305	15741	16085	483.311	13219	13725	543.478
ilvH	87257	87848	592	1204	1242	158.123	1105	1139	173.125	1644	1695	150.124	2524	2573	300.319
ilvI	85530	87354	1825	6278	6331	261.46	4068	4106	202.448	9603	9697	278.597	6815	6850	259.354
ilvL	3950222	3950420	199	26301	26301	9961.27	49486	49486	22376.2	21767	21767	5735.18	82423	82423	28619.4
ilvM	3952101	3952464	364	159	222	45.9671	76	126	31.1477	281	346	49.8398	125	196	37.2066
ilvN	3850802	3851192	391	1632	1656	319.212	742	747	171.91	1657	1684	225.822	865	874	154.454
ilvX	3950407	3950557	151	381	484	241.582	428	624	371.847	358	437	151.742	762	1043	477.279
ilvY	3956927	3957920	994	443	443	33.5902	329	329	29.7828	543	543	28.6428	543	543	37.7466
inaA	2348822	2349572	751	393	393	39.441	274	274	32.8297	507	507	35.3972	662	662	60.9092
infA	926225	926543	319	3715	3715	877.735	5760	5760	1624.76	3857	3857	633.958	9316	9316	2017.92
infB	3313342	3316114	2773	11551	11551	313.953	4084	4084	132.523	22716	22716	429.52	9645	9647	240.385
infC	1800096	1800738	643	41909	42608	4994.31	17635	18003	2519.36	86473	88012	7176.82	68658	69953	7517.27
insA (NC_000913 1049732..1050108)	1049733	1050108	376	27	125	25.0563	39	102	24.4101	30	140	19.5228	31	126	23.1552
insA (NC_000913 1978939..1979315)	1978940	1979315	376	28	230	46.1037	51	387	92.6147	15	161	22.4512	43	310	56.969
insA (NC_000913 20232..20608)	20233	20608	376	13	115	23.0518	13	111	26.5639	13	143	19.9411	28	211	38.7757
insA (NC_000913 279599..279975)	279600	279975	376	0	18	3.60811	0	12	2.87177	0	17	2.37062	0	15	2.75657
insA (NC_000913 291070..291446)	291071	291446	376	0	16	3.20721	0	8	1.91452	0	21	2.92842	0	23	4.22673
insA (NC_000913 3583382..3583758)	3583383	3583758	376	5	45	9.02028	5	35	8.376	7	88	12.2715	3	30	5.51313
insA (NC_000913 4518426..4518802)	4518427	4518802	376	247	271	54.3221	152	172	41.1621	322	356	49.6436	345	376	69.0979
insB1 (NC_000913 1049926..1050530)	1049927	1050530	604	120	848	105.817	105	733	109.2	169	1206	104.692	289	2290	261.977
insB1 (NC_000913 1978517..1979121)	1978518	1979121	604	0	60	7.48703	0	57	8.4917	0	78	6.7711	0	137	15.6729
insB1 (NC_000913 19810..20414)	19811	20414	604	0	46	5.74006	0	52	7.74681	0	69	5.98982	0	147	16.8169
insB1 (NC_000913 279177..279781)	279178	279781	604	0	45	5.61527	0	39	5.81011	0	48	4.16683	0	95	10.8681
insB1 (NC_000913 290648..291252)	290649	291252	604	0	43	5.36571	0	48	7.15091	0	46	3.99321	0	94	10.7536
insB1 (NC_000913 3583576..3584180)	3583577	3584180	604	0	52	6.48876	0	51	7.59784	0	75	6.51067	0	131	14.9865
insB1 (NC_000913 4518620..4519224)	4518621	4519224	604	37	40	4.99135	38	43	6.40602	61	68	5.90301	94	100	11.4401
insC1 (NC_000913 1468783..1469249)	1468784	1469249	466	2	173	27.9805	6	310	59.8594	4	488	54.908	5	439	65.0944
insC1 (NC_000913 2069814..2070280)	2069815	2070280	466	2	192	31.0535	1	86	16.6062	0	91	10.239	2	207	30.6937
insC1 (NC_000913 2997234..2997700)	2997235	2997700	466	4	301	48.6828	1	84	16.22	3	379	42.6437	2	200	29.6558
insC1 (NC_000913 3186086..3186552)	3186087	3186552	466	0	61	9.86596	1	90	17.3785	1	199	22.3907	2	223	33.0662
insC1 (NC_000913 381250..381716)	381251	381716	466	1	121	19.5702	3	177	34.1778	2	280	31.5046	3	314	46.5595
insC1 (NC_000913 4498171..4498637)	4498172	4498637	466	2	163	26.3631	4	233	44.9911	2	296	33.3048	1	137	20.3142
insD1 (NC_000913 1467920..1468926)	1467921	1468926	1006	0	95	7.11739	0	140	12.5224	0	199	10.3719	0	130	8.92915
insD1 (NC_000913 1650744..1651537)	1650745	1651537	793	5	529	50.278	0	143	16.2263	1	401	26.5138	5	599	52.1938
insD1 (NC_000913 2068951..2069957)	2068952	2069957	1006	0	94	7.04247	0	132	11.8068	0	247	12.8736	0	142	9.75338
insD1 (NC_000913 2996371..2997377)	2996372	2997377	1006	0	90	6.74279	0	129	11.5385	0	199	10.3719	0	141	9.6847
insD1 (NC_000913 3186409..3187415)	3186410	3187415	1006	0	99	7.41707	0	146	13.0591	0	193	10.0591	0	113	7.7615
insD1 (NC_000913 381573..382579)	381574	382579	1006	0	110	8.24119	0	122	10.9124	0	232	12.0918	0	123	8.44835
insD1 (NC_000913 4498494..4499500)	4498495	4499500	1006	0	99	7.41707	0	128	11.449	0	237	12.3524	0	123	8.44835
insE1 (NC_000913 1095137..1095537)	1095138	1095537	400	0	8	1.50739	0	12	2.69947	0	18	2.35947	0	8	1.38196
insE1 (NC_000913 2170135..2170535)	2170136	2170535	400	0	13	2.44951	3	64	14.3972	2	68	8.91354	3	36	6.21881
insE1 (NC_000913 315190..315590)	315191	315590	400	3	58	10.9286	2	59	13.2724	3	83	10.8798	1	16	2.76392
insE1 (NC_000913 392601..393001)	392602	393001	400	44	705	132.839	52	892	200.66	55	1128	147.86	79	686	118.503
insE1 (NC_000913 566741..567141)	566742	567141	400	3	73	13.7549	2	42	9.44813	5	107	14.0257	2	22	3.80039
insF1 (NC_000913 1094274..1095241)	1094275	1095241	967	0	118	9.1971	0	132	12.283	0	201	10.8986	0	208	14.8628
insF1 (NC_000913 2170431..2171398)	2170432	2171398	967	0	163	12.7045	0	144	13.3996	0	218	11.8204	0	237	16.9351
insF1 (NC_000913 315486..316453)	315487	316453	967	0	153	11.9251	0	131	12.1899	0	240	13.0133	0	219	15.6489
insF1 (NC_000913 391738..392705)	391739	392705	967	0	165	12.8604	0	127	11.8177	0	207	11.2239	0	214	15.2916
insF1 (NC_000913 567037..568004)	567038	568004	967	0	123	9.58681	0	142	13.2135	0	230	12.471	0	214	15.2916
insG	4502103	4503531	1429	374	374	19.7258	565	565	35.5773	495	495	18.1624	758	758	36.6524
insH1 (NC_000913 1395975..1397092)	1395976	1397092	1117	48	238	16.059	9	40	3.22228	73	474	22.2498	237	2145	132.69
insH1 (NC_000913 1427745..1428826)	1427746	1428826	1081	132	159	11.0858	82	92	7.65806	186	214	10.3798	170	224	14.3182
insH1 (NC_000913 2066304..2067421)	2066305	2067421	1117	63	248	16.7338	66	199	16.0309	76	321	15.0679	162	972	60.1282
insH1 (NC_000913 2101894..2103011)	2101895	2103011	1117	333	1713	115.584	208	897	72.2597	395	2480	116.413	179	1687	104.358
insH1 (NC_000913 2289064..2290181)	2289065	2290181	1117	4	25	1.68687	6	25	2.01393	3	22	1.03269	3	36	2.22697
insH1 (NC_000913 274100..275217)	274101	275217	1117	8	57	3.84607	4	18	1.45003	5	36	1.68986	8	90	5.56742
insH1 (NC_000913 3130077..3131194)	3130078	3131194	1117	0	3	0.202425	0	2	0.161114	0	7	0.328584	0	7	0.433022
insH1 (NC_000913 3365701..3366818)	3365702	3366818	1117	272	1440	97.1638	119	562	45.2731	488	3042	142.793	533	4788	296.187
insH1 (NC_000913 3652181..3653298)	3652182	3653298	1117	57	280	18.893	72	346	27.8727	97	600	28.1643	132	1194	73.8612
insH1 (NC_000913 574736..575853)	574737	575853	1117	1894	9826	663.008	1789	7841	631.648	1960	12134	569.577	693	6281	388.544
insH1 (NC_000913 687996..689113)	687997	689113	1117	22	117	7.89456	20	96	7.73348	100	619	29.0562	132	1215	75.1602
insI1 (NC_000913 1469257..1470509)	1469258	1470509	1252	2	107	6.44132	8	147	10.565	2	74	3.09905	8	183	10.0998
insI1 (NC_000913 270502..271754)	270503	271754	1252	214	2626	158.083	174	1500	107.806	243	2992	125.302	202	1941	107.124
insI1 (NC_000913 279830..280104)	279831	280104	274	34	185	50.8881	27	187	61.4112	46	258	49.3708	20	214	53.967
insI1 (NC_000913 4507465..4508717)	4507466	4508717	1252	3	138	8.3075	9	167	12.0024	9	257	10.7629	11	217	11.9762
insJ	3720580	3721201	622	66	73	8.84561	117	129	18.6619	93	101	8.51397	182	197	21.8847
insK	3721098	3722049	952	224	229	18.1298	472	482	45.5582	255	257	14.1546	463	465	33.7506
insL1 (NC_000913 15344..16557)	15345	16557	1213	39	772	47.968	25	652	48.3664	73	1271	54.9397	50	1427	81.2883
insL1 (NC_000913 2514230..2515443)	2514231	2515443	1213	68	1309	81.3344	33	788	58.4551	164	2705	116.925	39	1169	66.5915
insL1 (NC_000913 607964..609177)	607965	609177	1213	31	636	39.5177	42	1007	74.7008	34	566	24.4657	47	1383	78.7819
insM	4508676	4509042	367	116	116	23.8225	124	124	30.4027	120	120	17.1442	172	172	32.3838
insN	270178	272189	784	245	247	23.7452	182	182	20.8887	336	338	22.6049	386	389	34.2846
insO	4507097	4509793	1141	309	311	20.5433	230	231	18.2173	331	332	15.2565	383	389	23.5575
insP	1503218	1503749	532	32	38	5.38353	47	48	8.1187	38	51	5.02643	60	73	9.48148
insQ	1503617	1504865	1249	1259	1374	82.9124	3195	3297	237.527	1110	1274	53.4821	1789	1968	108.875
insX	280114	280462	349	203	203	43.8395	165	165	42.5417	321	321	48.226	355	355	70.2858
insZ	1294426	1295422	997	338	338	25.5515	320	320	28.881	462	462	24.2967	475	475	32.9203
intA	2756059	2757400	1342	1033	1033	58.0154	644	644	43.1807	1521	1521	59.4262	1137	1137	58.5427
intB	4496575	4497940	1366	699	699	38.5675	603	603	39.7213	896	896	34.3921	1047	1047	52.9616
intD	564815	566078	1264	497	616	36.7307	396	544	38.7265	500	603	25.0133	690	910	49.7461
intE	1199679	1200906	1228	157	161	9.8815	136	138	10.112	167	171	7.30128	242	248	13.9546
intF	295696	297196	1501	2080	2081	104.493	2211	2214	132.725	3234	3235	113.004	2632	2633	121.209
intG	2012402	2012663	262	981	981	282.204	539	542	186.146	1351	1356	271.369	1044	1045	275.6
intK	1647174	1647456	283	17	18	4.79382	22	24	7.631	16	19	3.52021	38	46	11.2315
intQ	1651451	1652708	1258	208	245	14.6785	279	309	22.1022	227	264	11.0033	423	497	27.2986
intR	1412000	1413335	1336	455	456	25.7249	368	369	24.8529	677	677	26.5695	691	692	35.7902
intS	2466445	2467702	1258	1076	1076	64.4654	721	721	51.5717	1427	1427	59.4764	1305	1305	71.6795
intZ	2558758	2560066	1309	393	393	22.6281	406	406	27.9089	648	648	25.9559	806	806	42.5462
iraD	4556893	4557385	493	96	96	14.6764	71	71	12.9589	133	133	14.1451	78	78	10.9323
iraM	1211680	1212103	424	127	127	22.5753	135	135	28.65	242	242	29.9261	244	244	39.7639
iraP	401286	401646	361	900	900	187.902	797	797	198.659	1175	1175	170.66	1071	1071	204.997
iroK	2668006	2668171	166	0	0	0	0	0	0	0	0	0	0	0	0
iscA	2659563	2659986	424	1399	1413	251.172	1188	1203	255.303	3496	3533	436.897	2032	2062	336.038
iscR	2661643	2662231	589	1560	1560	199.62	1300	1300	198.603	4311	4311	383.764	3596	3596	421.861
iscS	2660317	2661631	1315	7380	7383	423.158	3982	3985	272.684	19282	19285	768.945	7255	7265	381.746
iscU	2659903	2660389	487	2568	2586	400.216	1781	1807	333.877	6674	6734	725.012	2558	2604	369.468
iscX	2656536	2656836	301	742	747	187.046	436	439	131.237	2338	2366	412.145	1171	1199	275.244
ispA	440202	441201	1000	1595	1618	121.948	1115	1118	100.6	2351	2388	125.209	1545	1561	107.862
ispB	3333610	3334681	1072	3810	3810	267.871	2196	2196	184.329	5937	5937	290.385	3606	3606	232.432
ispD	2871780	2872590	811	841	852	79.1797	631	639	70.8984	1546	1566	101.245	898	918	78.2144
ispE	1262026	1262977	952	7573	7581	600.185	7901	7906	747.268	9587	9606	529.062	8891	8919	647.357
ispF	2871301	2871880	580	2089	2163	281.076	2484	2576	399.645	3641	3780	341.716	1207	1275	151.896
ispG	2640686	2641904	1219	5794	5799	358.546	2095	2101	155.088	9895	9903	425.956	4461	4464	253.038
ispH	26177	27227	1051	1645	1658	118.899	845	847	72.5166	2787	2812	140.286	1455	1475	96.9738
ispU	194803	195664	862	2058	2097	183.352	1032	1074	112.112	3232	3281	199.572	3034	3107	249.057
isrC	2071217	2071511	295	898	900	229.941	1160	1165	355.354	1693	1694	301.087	1379	1389	325.346
istR	3853118	3853357	240	26	26	8.16502	44	44	16.4967	26	26	5.6802	48	48	13.8196
ivbL	3852890	3853088	199	4070	4070	1541.48	8737	8737	3950.63	3663	3663	965.129	8412	8412	2920.86
ivy	240243	240816	574	644	644	84.5608	573	573	89.8255	1253	1253	114.457	1697	1697	204.284
jayE	1206043	1206922	880	12	12	1.02777	11	12	1.22703	15	15	0.893737	19	20	1.57041
katE	1813767	1816128	2362	688	688	21.9535	433	433	16.4955	685	685	15.2059	315	315	9.21501
katG	4133735	4136015	2281	6867	6867	226.901	3663	3663	144.5	8107	8107	186.353	3421	3421	103.632
kbaY	3283043	3284003	961	13	13	1.01957	22	23	2.15358	24	24	1.30945	27	27	1.94136
kbaZ	3278814	3280194	1381	103	104	5.6759	91	92	5.99447	110	111	4.21435	153	153	7.65531
kbl	3791355	3792651	1297	312	323	18.7697	209	212	14.708	469	491	19.8492	345	352	18.7529
kch	1309016	1310369	1354	515	515	28.6671	722	722	47.9817	667	667	25.8291	1140	1140	58.177
kdgK	3679319	3680348	1030	996	996	72.8815	703	703	61.4151	1482	1482	75.4418	1178	1178	79.0266
kdgR	1909308	1910199	892	3008	3008	254.161	2321	2321	234.135	3989	3989	234.477	2777	2777	215.118
kdgT	4101590	4102673	1084	156	156	10.8465	166	166	13.7796	201	201	9.72228	216	216	13.7686
kdpA	727059	728832	1774	11	11	0.467342	9	9	0.456505	18	18	0.532011	25	25	0.973759
kdpB	724988	727136	2149	75	76	2.66546	76	77	3.22412	131	132	3.22062	124	126	4.05134
kdpC	724407	725079	673	107	153	17.1345	101	135	18.0499	173	210	16.3608	122	139	14.2713
kdpD	721730	724514	2785	971	1047	28.3346	837	917	29.6279	1379	1468	27.6377	1148	1172	29.0782
kdpE	721056	721833	778	92	92	8.91258	127	127	14.6886	137	137	9.23299	281	288	25.5787
kdpF	728732	728921	190	3	3	1.19004	2	2	0.947181	5	5	1.37981	11	11	4.00041
kdsA	1268065	1269019	955	4222	4227	333.599	2102	2105	198.338	6257	6265	343.969	3515	3517	254.468
kdsB	970752	971598	847	1267	1320	117.459	814	833	88.4949	2564	2683	166.088	2497	2567	209.415
kdsC	3342173	3342839	667	2062	2078	234.809	1588	1596	215.31	3022	3061	240.624	2622	2667	276.288
kdsD	3341166	3342252	1087	4023	4045	280.469	3426	3444	285.095	5352	5402	260.571	3318	3339	212.252
kduD	2982497	2983358	862	214	214	18.7112	187	187	19.5205	251	251	15.2675	215	215	17.2344
kduI	2983288	2984224	937	107	108	8.68719	86	86	8.25877	152	153	8.56157	113	113	8.33305
kefB	3478802	3480707	1906	816	821	32.465	832	838	39.562	1231	1247	34.304	1320	1325	48.035
kefC	47669	49631	1963	453	461	17.7001	429	437	20.0317	577	600	16.0263	363	369	12.9889
kefF	47146	47776	631	183	192	22.9333	224	233	33.2264	248	271	22.5186	215	219	23.9817
kefG	3480607	3481261	655	384	397	45.6819	455	479	65.8038	462	469	37.5433	820	841	88.7196
kgtP	2724448	2725846	1399	18479	18479	995.534	15755	15755	1013.35	20125	20125	754.257	18904	18904	933.686
kilR	1418008	1418329	322	1	1	0.234067	0	0	0	5	5	0.814171	7	7	1.50213
kptA	4560830	4561484	655	66	66	7.59448	89	89	12.2266	88	88	7.04438	203	203	21.4151
kup	3931216	3933184	1969	939	939	35.9431	1044	1044	47.7102	1057	1057	28.1469	1028	1028	36.0755
lacA	361249	361960	712	46	46	4.86937	42	42	5.30794	93	93	6.84864	72	72	6.98743
lacI	366428	367610	1183	359	359	22.872	351	351	26.698	545	545	24.1553	564	564	32.9427
lacY	361926	363279	1354	109	109	6.06741	158	158	10.5001	81	81	3.13666	174	175	8.93068
lacZ	363231	366405	3175	87	87	2.06524	76	76	2.15391	148	148	2.4441	111	111	2.41571
lafU	249972	250827	856	87	92	8.10046	136	137	14.4014	86	91	5.57403	99	100	8.07219
lamB	4247871	4249311	1441	938	938	49.0608	734	734	45.8341	1554	1554	56.5442	556	556	26.661
ldcA	1242166	1243180	1015	513	517	38.3902	364	365	32.3581	766	768	39.6731	777	778	52.9637
ldcC	209579	211820	2242	449	449	15.0941	365	365	14.6492	554	554	12.9561	437	437	13.4682
ldhA	1441854	1442943	1090	874	874	60.4339	675	675	55.7229	1334	1334	64.1698	928	928	58.8283
ldrA	1269168	1269375	208	0	168	60.8753	0	163	70.5149	0	180	45.3744	0	148	49.1658
ldrB	1269703	1269910	208	22	65	23.553	52	140	60.565	10	44	11.0915	44	90	29.8981
ldrC	1270238	1270445	208	0	146	52.9036	0	148	64.0258	0	159	40.0807	0	126	41.8574
ldrD	3699980	3700187	208	53	244	88.4142	21	87	37.6368	89	315	79.4051	219	666	221.246
ldtA	2062391	2063423	1033	682	682	49.7599	614	614	53.4841	876	876	44.4636	958	958	64.0811
ldtB	854824	855844	1021	2386	2386	176.133	1294	1294	114.042	4357	4357	223.75	2616	2616	177.042
ldtC	1169412	1170474	1063	342	342	24.2487	366	366	30.9817	732	732	36.106	698	698	45.3719
ldtD	980947	982894	1948	866	866	33.5061	657	657	30.3482	1130	1130	30.4152	1164	1164	41.2885
ldtE	1757721	1758825	1105	313	313	21.349	129	129	10.5047	616	616	29.2294	381	381	23.8247
lepA	2705325	2707224	1900	5231	5372	213.097	3821	3867	183.138	8518	8808	243.066	6104	6132	223.004
lepB	2704335	2705409	1075	2476	2617	183.481	1543	1567	131.165	3899	4143	202.073	2871	2900	186.404
leuA	81958	83629	1672	5915	6006	270.735	3022	3088	166.187	14372	14602	457.907	7599	7673	317.098
leuB	80867	82058	1192	8539	8779	555.091	4362	4487	338.717	19345	19843	872.836	6003	6142	356.04
leuC	79464	80964	1501	9292	9343	469.138	5355	5384	322.761	21754	21887	764.552	5880	5928	272.893
leuD	78848	79553	706	2725	2739	292.404	1693	1701	216.799	6449	6495	482.365	3112	3121	305.46
leuE	1880121	1880859	739	103	103	10.5048	142	142	17.2902	135	135	9.57835	160	160	14.9603
leuL	83622	83808	187	12342	12342	4974.38	9619	9619	4628.55	9478	9478	2657.52	15888	15888	5870.74
leuO	84268	85312	1045	68	68	4.90442	61	61	5.25255	82	82	4.11433	130	130	8.59591
leuP	4606200	4606386	187	1588	1698	684.371	1557	1696	816.095	1391	1459	409.086	4907	5218	1928.09
leuQ	4606315	4606501	187	3381	4360	1757.28	5945	7832	3768.67	2942	3726	1044.73	10819	13431	4962.86
leuS	672201	674883	2683	10859	10893	306.001	5032	5066	169.903	16641	16697	326.302	6966	7007	180.458
leuT	3982506	3982692	187	7759	12103	4878.06	1621	2222	1069.2	7424	11877	3330.17	5404	7693	2842.62
leuU	3322072	3322258	187	396	397	160.009	316	316	152.056	458	460	128.979	2126	2142	791.485
leuV	4606079	4606265	187	1097	1457	587.237	226	302	145.319	2189	2762	774.432	3574	4532	1674.61
leuW	696963	697147	185	7243	9009	3670.29	3085	3912	1902.76	7660	10603	3005.1	7371	8432	3149.37
leuX	4496305	4496489	185	227	227	92.4804	539	539	262.164	150	150	42.5129	519	519	193.848
leuZ	1991815	1992001	187	1344	2022	814.957	3863	5648	2717.75	1387	2041	572.272	4586	6327	2337.87
lexA	4257015	4257723	709	3119	3307	351.547	2575	2595	329.343	5307	5691	420.866	4721	4766	464.486
lfhA	248358	250170	1813	102	104	4.32345	123	126	6.25359	112	116	3.35476	130	131	4.99273
lgoD	4595890	4597012	1123	60	60	4.02686	173	173	13.8619	76	76	3.54842	182	182	11.1984
lgoR	4594937	4595951	1015	177	177	13.1432	167	167	14.805	195	195	10.0733	231	231	15.7257
lgoT	4593361	4594822	1462	4543	4543	234.202	2679	2679	164.885	3872	3872	138.864	2100	2100	99.2515
lgt	2965162	2966137	976	884	972	75.0606	862	940	86.6632	1334	1460	78.434	1091	1173	83.0449
lhgO	2789882	2791250	1369	69	69	3.79875	40	40	2.62914	107	108	4.13639	55	55	2.77603
lhr	1728987	1733703	4717	869	869	13.8851	523	523	9.97683	1503	1503	16.7068	841	841	12.3196
ligA	2528161	2530276	2116	1302	1306	46.5182	1073	1073	45.629	1818	1821	45.1228	1090	1095	35.7572
ligB	3819488	3821270	1783	140	140	5.91796	173	173	8.73075	163	163	4.79333	230	230	8.91336
ligT	161501	162131	631	280	289	34.5194	306	309	44.0642	498	507	42.1289	464	496	54.3147
lipA	659251	660316	1066	1551	1551	109.66	746	746	62.9707	2700	2700	132.803	1559	1559	101.054
lipB	661637	662378	742	715	715	72.6269	505	505	61.2413	1253	1253	88.5418	1140	1140	106.161
lit	1198595	1199588	994	573	573	43.4474	380	380	34.3996	576	576	30.3835	402	402	27.945
livF	3592724	3593537	814	4060	4274	395.736	2880	3033	335.278	4831	5035	324.322	2969	3092	262.47
livG	3593439	3594306	868	3778	4077	354.011	1500	1646	170.634	5081	5465	330.12	1747	1853	147.51
livH	3595477	3596503	1027	4958	5100	374.279	3096	3155	276.43	6333	6544	334.098	2874	2921	196.529
livJ	3598555	3599758	1204	27380	27380	1713.97	13741	13741	1026.95	24477	24477	1065.94	15212	15212	873.021
livK	3596451	3597660	1210	9445	9445	588.318	7151	7152	531.862	11250	11253	487.623	8729	8733	498.704
livM	3594203	3595580	1378	5053	5266	288.023	4418	4536	296.197	6368	6646	252.879	4367	4522	226.749
lldD	3779727	3781017	1291	800	879	51.3166	382	421	29.3435	1468	1562	63.439	503	552	29.5446
lldP	3777299	3779054	1756	277	279	11.975	265	269	13.7843	488	490	14.631	507	517	20.3437
lldR	3778954	3779830	877	242	275	23.6335	171	209	21.4439	481	534	31.9259	333	382	30.0974
lnt	689343	690981	1639	1107	1116	51.3193	965	965	52.9792	1258	1271	40.6601	1309	1314	55.3964
loiP	3081813	3082671	859	464	464	40.7118	298	298	31.2162	708	708	43.2157	712	712	57.2732
lolA	937272	937983	712	755	762	80.6623	535	540	68.2449	1236	1255	92.4198	1402	1428	138.584
lolB	1262877	1263600	724	696	698	72.6628	404	404	50.2111	1190	1192	86.3255	824	827	78.9281
lolC	1175327	1176626	1300	1276	1326	76.8768	1332	1388	96.0733	1707	1779	71.752	2244	2297	122.091
lolD	1176519	1177320	802	450	484	45.4848	434	460	51.6108	694	774	50.602	722	750	64.6178
lolE	1177220	1178564	1345	2254	2294	128.548	1702	1713	114.602	2968	3039	118.47	2335	2375	122.013
lomR	1427289	1428984	499	16	17	2.5677	18	18	3.24585	22	23	2.41673	47	48	6.64669
lon	458788	461242	2455	11162	11162	342.678	6182	6182	226.587	20932	20932	447.055	12794	12794	360.097
lpd	127812	129336	1525	29741	29741	1469.88	9071	9071	535.232	37306	37306	1282.66	16419	16419	743.947
lplA	4623101	4624217	1117	537	538	36.3015	415	415	33.4312	900	900	42.2465	576	577	35.6934
lplT	2972669	2973962	1294	1107	1217	70.8846	801	887	61.6802	976	1072	43.4372	888	923	49.287
lpoA	3293300	3295436	2137	2354	2497	88.0662	1900	2033	85.6031	4092	4256	104.424	3024	3225	104.277
lpoB	1162538	1163279	742	556	665	67.5481	218	314	38.0787	1026	1211	85.5739	807	875	81.4834
lpp	1757321	1757657	337	133627	133627	29885.4	64499	64499	17221.9	103241	103241	16062.9	679708	679708	139366
lptA	3343280	3343937	658	1902	2163	247.757	1633	1864	254.904	2669	3010	239.851	1515	1698	178.31
lptB	3343844	3344669	826	2208	2270	207.129	1060	1090	118.742	3476	3519	223.378	1775	1809	151.329
lptC	3342736	3343411	676	1370	1530	170.585	636	700	93.1769	2631	2934	227.57	1432	1582	161.705
lptD	54755	57209	2455	8937	8937	274.369	5990	5990	219.549	14696	14696	313.869	8776	8777	247.036
lptE	671605	672286	682	2594	2651	292.968	1117	1158	152.785	3967	4039	310.521	2170	2254	228.368
lptF	4486118	4487318	1201	1510	1531	96.0788	1522	1541	115.456	2024	2043	89.1922	2737	2776	159.713
lptG	4487218	4488400	1183	1533	1542	98.2415	1361	1376	104.662	1978	1995	88.4218	1956	1970	115.066
lpxA	202460	203348	889	4684	4750	402.705	2005	2031	205.572	5779	5894	347.624	3663	3754	291.781
lpxB	203248	204496	1249	3544	3586	216.393	2231	2252	162.242	5483	5579	234.205	2127	2171	120.105
lpxC	106457	107474	1018	17812	17812	1318.74	8940	8940	790.217	32270	32270	1662.08	27721	27721	1881.59
lpxD	200871	201996	1126	8561	8759	586.289	8209	8242	658.644	13328	13639	635.105	8586	8696	533.637
lpxH	553218	554040	823	2620	2711	248.27	2502	2655	290.283	3160	3212	204.634	1640	1769	148.523
lpxK	968266	969352	1087	778	787	54.5683	744	751	62.168	1010	1016	49.0078	1104	1119	71.1321
lpxL	1115662	1116682	1021	964	964	71.1618	647	647	57.0211	1584	1584	81.345	1392	1392	94.206
lpxM	1939222	1940293	1072	1366	1366	96.0398	1091	1091	91.5771	2386	2386	116.702	2331	2331	150.249
lpxP	2495545	2496565	1021	89	89	6.56991	80	80	7.05052	140	140	7.18958	203	203	13.7384
lpxT	2268754	2269567	814	1555	1555	143.98	1402	1402	154.982	3411	3411	219.714	2438	2439	207.039
lrhA	2405703	2406741	1039	1897	1897	137.609	2099	2099	181.783	1961	1961	98.9608	2010	2010	133.674
lrp	932495	933089	595	4190	4190	530.753	3268	3268	494.222	6628	6628	584.073	9340	9340	1084.66
lspA	25107	25701	595	2144	2293	290.457	2060	2193	331.649	3025	3287	289.657	1711	1782	206.945
lsrA	1601390	1603025	1636	83	83	3.82376	68	69	3.79509	114	114	3.65362	86	86	3.63229
lsrB	1604951	1606073	1123	72	74	4.96646	65	67	5.36849	136	139	6.48988	86	90	5.53768
lsrC	1602919	1604047	1129	48	48	3.20437	61	63	5.02115	65	67	3.11159	69	70	4.28419
lsrD	1603947	1605039	1093	65	71	4.89591	51	53	4.36327	94	96	4.60524	93	99	6.25864
lsrF	1606000	1606975	976	196	196	15.1357	174	175	16.1341	227	228	12.2486	120	120	8.49565
lsrG	1606899	1607289	391	45	45	8.67423	53	53	12.1971	63	63	8.44822	79	79	13.961
lsrK	1598617	1600309	1693	197	197	8.7701	261	261	13.872	303	303	9.38398	294	294	11.9993
lsrR	1600288	1601341	1054	362	362	25.8859	258	258	22.026	499	499	24.8234	289	289	18.9462
ltaE	908293	909394	1102	2127	2136	146.088	1426	1428	116.601	3328	3337	158.773	1920	1931	121.078
luxS	2814218	2814833	616	2451	2589	316.772	1071	1086	158.637	4058	4464	379.966	4856	5132	575.666
lysA	2977637	2978999	1363	3928	3929	217.261	2164	2164	142.862	5018	5018	193.035	2616	2617	132.67
lysC	4231884	4233333	1450	13190	13190	685.602	8908	8908	552.801	23616	23616	853.964	11851	11851	564.744
lysP	2247063	2248632	1570	16866	16866	809.67	13729	13729	786.857	17179	17179	573.719	15852	15852	697.669
lysQ	781477	781652	176	5553	6204	2656.77	2722	2885	1474.99	9561	10849	3232.05	3368	3774	1481.68
lysR	2978921	2979956	1036	250	250	18.1876	251	251	21.8007	365	365	18.4729	419	419	27.946
lysS	3033657	3035274	1618	10764	10774	501.873	6753	6760	375.946	16889	16923	548.403	5653	5667	242.014
lysT	780454	780629	176	5103	5686	2434.95	6033	6347	3244.98	5910	6696	1994.82	11598	12919	5072.02
lysU	4353200	4354817	1618	1790	1790	83.3815	1236	1236	68.738	2067	2067	66.9828	967	967	41.2965
lysV	2521153	2521328	176	313	668	286.061	86	166	84.8696	300	660	196.622	1088	2133	837.42
lysW	780743	780918	176	689	1030	441.083	120	157	80.2682	1210	1719	512.112	1689	2516	987.786
lysY	781047	781222	176	249	546	233.817	64	111	56.7502	388	845	251.736	449	855	335.675
lysZ	781269	781444	176	2358	2637	1129.26	1311	1389	710.144	4158	4679	1393.93	1149	1279	502.138
lyxK	3746984	3748580	1597	18	18	0.849499	19	21	1.18324	33	33	1.08345	55	56	2.42297
maa	479367	480018	652	715	715	82.6521	1030	1030	142.15	1113	1113	89.5053	1271	1271	134.699
macA	919135	920350	1216	435	447	27.7057	432	438	32.4114	494	509	21.9475	426	433	24.6048
macB	920247	922293	2047	515	522	19.2198	398	403	17.7151	636	650	16.6493	588	592	19.9834
maeA	1553972	1555769	1798	5131	5131	215.084	2628	2628	131.52	7966	7966	232.301	4005	4005	153.914
maeB	2576098	2578477	2380	7877	7877	249.448	5740	5740	217.016	11416	11416	251.5	3757	3757	109.076
mak	410044	411052	1009	502	502	37.498	465	465	41.4685	511	511	26.5541	682	682	46.7044
malE	4245229	4246519	1291	1791	1791	104.56	907	907	63.2176	2065	2065	83.8678	1011	1011	54.1115
malF	4243531	4245175	1645	1225	1235	56.5844	1348	1357	74.2285	1300	1312	41.8186	920	931	39.1065
malG	4242626	4243616	991	288	290	22.0556	224	224	20.3391	540	540	28.5707	302	302	21.0571
malI	1698152	1699280	1129	205	205	13.6853	200	200	15.9402	260	260	12.0748	257	257	15.7291
malK	4246684	4247899	1216	399	399	24.7306	335	335	24.7895	777	777	33.5034	606	606	34.4353
malM	4249454	4250474	1021	669	669	49.3851	638	638	56.2279	953	953	48.9405	850	850	57.5252
malP	3550080	3552573	2494	2863	2869	86.7021	1510	1512	54.5522	4352	4364	91.7465	1718	1730	47.9308
malQ	3547986	3550170	2185	1240	1246	42.9796	621	623	25.6563	2158	2162	51.8807	1072	1081	34.1853
malS	3737397	3739527	2131	269	269	9.51402	226	226	9.54293	480	480	11.8103	390	390	12.6458
malT	3552985	3555790	2806	12844	12844	344.991	8486	8486	272.127	19370	19370	361.946	10739	10739	264.449
malX	1699255	1700947	1693	378	383	17.0505	392	397	21.1004	552	558	17.2814	554	565	23.0598
malY	1700857	1702129	1273	691	697	41.2667	417	423	29.8998	1184	1195	49.2199	538	550	29.8538
malZ	422418	424332	1915	602	602	23.6932	407	407	19.1242	884	884	24.2039	666	666	24.0309
manA	1688476	1689751	1276	1575	1575	93.0305	1068	1068	75.3143	1749	1749	71.8688	1136	1136	61.5166
manX	1901948	1903019	1072	8760	8760	615.892	4128	4128	346.499	12663	12663	619.36	7051	7052	454.551
manY	1902982	1903882	901	5512	5549	464.179	2737	2757	275.34	9257	9343	543.704	3605	3642	279.306
manZ	1903795	1904746	952	6256	6302	498.927	2390	2412	227.98	11877	11960	658.712	3483	3522	255.633
map	188712	189606	895	3012	3013	253.73	1810	1810	181.975	5753	5753	337.033	4424	4424	341.552
marA	1619474	1619957	484	200	272	42.3564	180	277	51.4981	471	581	62.9408	610	781	111.499
marB	1619889	1620207	319	308	311	73.4793	362	365	102.958	597	604	99.2768	626	637	137.979
marC	1618243	1619008	766	597	597	58.7409	408	408	47.9279	632	632	43.2603	464	464	41.8557
marR	1619020	1619554	535	89	119	16.7644	111	160	26.9106	186	214	20.973	317	398	51.4037
matP	1018385	1018937	553	444	444	60.5136	684	684	111.298	475	475	45.037	859	859	107.333
mazE	2911091	2911439	349	585	594	128.279	552	560	144.384	574	589	88.4894	670	698	138.196
mazF	2910756	2911191	436	535	543	93.8661	429	435	89.7758	829	844	101.498	546	564	89.3835
mazG	2909894	2910785	892	807	807	68.1874	587	587	59.2148	1206	1206	70.8898	904	905	70.105
mcaS	1405656	1405851	196	30082	30082	11567.7	87127	87127	39999.4	18191	18191	4866.33	80640	80640	28428.9
mcbA	841796	842156	361	28	28	5.84583	31	31	7.72701	20	20	2.90485	49	49	9.37894
mcbR	1520162	1520927	766	81	81	7.96988	120	120	14.0964	96	96	6.57119	151	151	13.6211
mcrA	1210246	1211179	934	530	530	42.7685	638	638	61.4654	454	454	25.4865	659	659	48.7532
mcrB	4577958	4579437	1480	1876	1885	95.9942	1867	1872	113.815	2101	2105	74.5747	1257	1262	58.92
mcrC	4576912	4578058	1147	391	392	25.7583	362	364	28.5558	512	518	23.6792	305	306	18.4341
mdaB	3172430	3173111	682	1001	1016	112.281	809	809	106.738	1392	1402	107.787	970	974	98.6824
mdfA	883573	884905	1333	489	489	27.6487	530	530	35.7769	721	721	28.36	955	955	49.5038
mdh	3383330	3384368	1039	29247	29247	2121.59	26206	26206	2269.56	45460	45460	2294.12	27943	27943	1858.33
mdlA	468771	470643	1873	440	444	17.8665	361	364	17.4872	592	605	16.9363	897	907	33.4607
mdlB	470536	472417	1882	407	410	16.4195	423	425	20.3201	555	568	15.8245	768	773	28.3808
mdtA	2153916	2155263	1348	226	226	12.6361	183	184	12.2824	306	306	11.9024	280	284	14.5577
mdtB	2155163	2158385	3223	355	360	8.41855	290	291	8.12436	434	440	7.15803	431	434	9.30453
mdtC	2158286	2161463	3178	316	318	7.54169	346	347	9.82499	363	363	5.989	525	528	11.4801
mdtE	3659132	3660389	1258	44	44	2.63613	53	53	3.79098	57	57	2.37572	76	76	4.17444
mdtF	3660314	3663527	3214	419	419	9.8257	476	476	13.3266	510	510	8.32004	605	605	13.0069
mdtG	1114264	1115590	1327	110	110	6.24766	160	160	10.8494	120	120	4.74146	196	196	10.2059
mdtH	1124118	1125426	1309	76	76	4.37592	71	71	4.88062	47	47	1.88261	117	117	6.17606
mdtI	1672820	1673249	430	52	53	9.28972	48	50	10.463	49	50	6.09681	72	77	12.3733
mdtJ	1673136	1673601	466	99	100	16.1737	85	89	17.1854	75	77	8.66375	99	103	15.2727
mdtK	1743357	1744830	1474	921	921	47.0931	1081	1081	65.991	982	982	34.9313	1436	1436	67.3166
mdtL	3891515	3892790	1276	82	82	4.84349	143	148	10.4368	94	99	4.06805	210	216	11.6968
mdtM	4567287	4568619	1333	129	129	7.29382	124	124	8.37044	198	199	7.82752	199	199	10.3154
mdtN	4303078	4304209	1132	34	35	2.33033	44	44	3.49754	43	44	2.03802	67	69	4.2118
mdtO	4301027	4303178	2152	65	66	2.31152	75	75	3.136	64	64	1.55933	137	137	4.39889
mdtP	4299564	4301130	1567	68	68	3.27066	56	56	3.2157	60	60	2.00763	118	118	5.20329
mdtQ	2227323	2228858	1536	49	49	2.40436	40	40	2.34329	52	52	1.77506	69	69	3.10401
melA	4341811	4343266	1456	100	100	5.17647	111	111	6.85991	129	129	4.64547	163	163	7.73555
melB	4343269	4344790	1522	194	194	9.60688	216	216	12.7701	249	249	8.578	395	395	17.9328
melR	4340720	4341728	1009	155	155	11.5781	195	195	17.39	199	199	10.341	311	311	21.2978
menA	4119423	4120449	1027	813	813	59.6644	570	570	49.9414	1004	1004	51.2583	989	989	66.5412
menB	2375962	2376919	958	524	662	52.082	303	434	40.7644	680	837	45.8101	500	587	42.3387
menC	2375000	2376062	1063	795	967	68.5628	312	432	36.5685	1191	1423	70.1896	491	541	35.1665
menD	2377589	2379359	1771	378	379	16.1293	245	246	12.4989	438	439	12.9971	350	352	13.7337
menE	2373648	2375103	1456	349	367	18.9977	194	202	12.4838	417	436	15.701	305	310	14.7118
menF	2379348	2380743	1396	765	765	41.302	530	530	34.1623	900	900	33.8032	697	697	34.4995
menH	2376834	2377692	859	257	288	25.2694	296	331	34.673	259	286	17.4572	370	412	33.1413
menI	1765222	1765732	511	1146	1161	171.241	884	893	157.249	1798	1814	186.131	1269	1293	174.841
mepA	2445560	2446484	925	1149	1199	97.6951	609	622	60.507	2291	2384	135.134	1007	1062	79.3319
mepH	1734335	1735250	916	717	717	58.9955	1190	1190	116.898	979	979	56.0388	1191	1191	89.8424
mepM	1940313	1941735	1423	1694	1705	90.3056	998	1003	63.4239	4153	4170	153.65	2810	2820	136.933
mepS	2269879	2270545	667	17370	17370	1962.77	26165	26165	3529.81	22783	22783	1790.96	30105	30105	3118.73
metA	4214180	4215209	1030	6628	6628	484.999	7013	7013	612.665	12671	12671	645.023	14986	14987	1005.41
metB	4128572	4129832	1261	2246	2290	136.872	1114	1145	81.7047	4222	4327	179.917	2636	2657	145.593
metC	3152136	3153423	1288	3105	3105	181.694	1881	1881	131.41	4933	4933	200.815	4008	4008	215.019
metE	4012953	4015314	2362	132385	132385	4224.3	64175	64175	2444.8	232432	232432	5159.62	70579	70579	2064.72
metF	4132516	4133506	991	7565	7565	575.348	5923	5923	537.805	12508	12508	661.783	12383	12383	863.41
metG	2194200	2196333	2134	7944	7945	280.605	4638	4638	195.566	13852	13853	340.37	6152	6152	199.199
metH	4223728	4227511	3784	9147	9147	182.189	5062	5062	120.373	17954	17954	248.778	9197	9197	167.942
metI	220968	221721	754	3283	3300	329.866	1546	1557	185.812	6146	6199	431.074	3334	3384	310.116
metJ	4128078	4128495	418	3347	3347	603.497	2105	2105	453.14	3644	3644	457.092	3906	3906	645.685
metK	3086606	3087860	1255	13001	13001	780.779	6117	6117	438.583	26758	26758	1117.92	15443	15443	850.262
metL	4129735	4132267	2533	4210	4255	126.608	2585	2611	92.7531	7281	7367	152.495	4581	4610	125.757
metN	221614	222745	1132	3830	3838	255.537	3640	3651	290.217	6718	6750	312.65	6325	6396	390.415
metQ	220113	221028	916	18944	18994	1562.85	12033	12055	1184.21	26848	26910	1540.35	14955	14993	1130.99
metR	4011863	4012916	1054	2582	2599	185.849	3730	3737	319.036	5435	5515	274.351	3368	3427	224.667
metT	697057	697233	177	2275	2823	1202.08	3357	4367	2220.07	1582	2181	646.076	7582	8028	3134
metU	696664	696840	177	565	668	284.445	352	475	241.478	724	967	286.454	2312	2664	1039.98
metV	2947507	2947683	177	1915	2123	904.008	434	518	263.338	1730	1921	569.057	3695	4258	1662.25
metW	2947397	2947573	177	1659	1853	789.037	840	993	504.816	1520	1686	499.443	4727	5444	2125.25
metY	3318213	3318389	177	1572	1576	671.086	3878	3895	1980.12	1593	1595	472.486	4090	4128	1611.5
metZ	2947287	2947463	177	6740	7207	3068.86	12243	13386	6805.1	4841	5111	1514.03	10669	11619	4535.87
mfd	1170518	1174064	3547	4110	4110	87.3325	3213	3213	81.5091	7473	7473	110.468	4211	4211	82.0331
mglA	2237769	2239389	1621	933	933	43.3804	699	699	38.8017	1234	1235	39.9471	711	716	30.5207
mglB	2239350	2240448	1099	708	708	48.5547	367	367	30.0487	911	911	43.4632	746	746	46.9036
mglC	2236743	2237853	1111	260	260	17.6382	213	213	17.2513	353	353	16.6595	244	246	15.2998
mgrB	1908623	1908866	244	3163	3163	977.023	5401	5401	1991.78	3486	3486	749.098	14092	14093	3990.97
mgrR	1622817	1623014	198	5684	5684	2163.64	20229	20231	9194.09	3490	3490	924.191	8764	8766	3059.15
mgsA	1026557	1027115	559	2213	2213	298.377	2850	2850	458.764	3255	3255	305.31	2812	2812	347.591
mgtA	4467525	4470321	2797	5859	5859	157.88	4751	4751	152.844	32934	32934	617.381	28638	28638	707.482
mgtL	4467331	4467484	154	2085	2085	1020.42	3933	3933	2298.05	4178	4178	1422.49	7435	7435	3335.99
mhpA	368511	370275	1765	22	22	0.939449	19	19	0.968647	39	39	1.15857	29	30	1.17447
mhpB	370177	371221	1045	72	74	5.33717	110	111	9.55792	57	57	2.85996	61	62	4.09959
mhpC	371139	372105	967	91	93	7.24856	53	53	4.93181	122	124	6.72352	90	92	6.57395
mhpD	372015	372924	910	34	36	2.98165	33	33	3.26309	53	54	3.11138	36	36	2.73354
mhpE	373768	374881	1114	73	74	5.00659	45	45	3.63483	67	68	3.20055	62	63	3.90769
mhpF	372821	373871	1051	100	105	7.52977	79	80	6.84927	122	131	6.53537	91	96	6.31151
mhpR	367587	368520	934	429	429	34.6183	286	286	27.5534	651	651	36.5456	350	350	25.8932
mhpT	375359	376670	1312	125	125	7.18078	155	155	10.6305	157	157	6.27433	200	200	10.5332
miaA	4399152	4400202	1051	8419	8453	606.183	4973	4993	427.48	16329	16372	816.771	12415	12546	824.836
miaB	693531	695055	1525	3058	3058	151.134	1572	1572	92.7554	6501	6501	223.518	4265	4265	193.248
micA	2814702	2814879	178	6813	8115	3436.08	21135	22202	11223.5	4290	5802	1709.07	9705	11529	4475.45
micC	1437021	1437229	209	9	9	3.24557	16	16	6.88859	5	5	1.25437	10	10	3.30612
micF	2312984	2313176	193	909	909	354.978	1767	1767	823.827	1173	1173	318.671	3851	3851	1378.74
minC	1225385	1226180	796	2058	2072	196.188	2160	2172	245.529	2997	3010	198.269	4046	4069	353.215
minD	1224549	1225461	913	3417	3474	286.784	2222	2256	222.344	7243	7329	420.896	4936	4991	377.73
minE	1224279	1224645	367	1429	1456	299.013	610	623	152.749	3604	3659	522.754	1951	1978	372.413
mioC	3926012	3926555	544	3536	3536	489.901	3242	3242	536.254	5016	5016	483.459	5629	5629	714.986
mipA	1865726	1866572	847	3284	3284	292.223	1573	1573	167.11	4288	4288	265.444	4821	4821	393.295
mlaA	2464252	2465107	856	1827	1827	160.864	1379	1379	144.96	3609	3609	221.062	3197	3197	258.068
mlaB	3336963	3337356	394	711	719	137.54	332	339	77.4213	1615	1644	218.78	936	954	167.308
mlaC	3337256	3337991	736	1653	1813	185.659	732	781	95.4839	2973	3286	234.094	1903	1970	184.95
mlaD	3337910	3338561	652	2561	2932	338.931	1084	1224	168.924	4202	4764	383.112	1700	1764	186.946
mlaE	3338466	3339348	883	1316	1363	116.34	1017	1106	112.707	2174	2248	133.486	1621	1653	129.353
mlaF	3339256	3340165	910	2996	3016	249.796	1962	2026	200.334	4185	4215	242.861	3403	3450	261.965
mlc	1667344	1668664	1321	1184	1184	67.5529	1216	1216	82.83	1171	1171	46.4789	1933	1933	101.11
mliC	1718066	1718495	430	183	183	32.0758	180	180	37.667	339	339	41.3364	348	348	55.9211
mlrA	2214766	2215597	832	217	217	19.6577	196	196	21.1977	237	237	14.9357	305	305	25.3304
mltA	2946081	2947278	1198	2414	2414	151.871	2580	2580	193.785	3452	3452	151.083	3636	3636	209.716
mltB	2824491	2825676	1186	342	342	21.7339	241	241	18.2848	610	610	26.9679	643	643	37.462
mltC	3104333	3105512	1180	780	780	49.8205	644	644	49.1089	1243	1243	55.232	1385	1385	81.1022
mltD	232597	234055	1459	19084	19084	985.847	21574	21574	1330.55	41325	41325	1485.11	22829	22829	1081.18
mltF	2695701	2697357	1657	950	950	43.2112	1214	1214	65.9254	1248	1248	39.4906	1664	1664	69.3898
mmuM	276615	277647	1033	677	681	49.6869	504	511	44.512	1199	1223	62.0765	729	745	49.8334
mmuP	275225	276728	1504	948	955	47.8576	844	850	50.8543	1517	1540	53.6876	1065	1088	49.9857
mnaT	1518328	1518946	619	763	774	94.2423	644	647	94.0525	930	948	80.3006	1341	1374	153.377
mngA	765884	767960	2077	26	26	0.943479	38	38	1.64628	29	29	0.732087	28	28	0.931508
mngB	767878	770611	2734	264	266	7.33295	309	309	10.1699	393	393	7.53695	428	428	10.8171
mngR	765153	765975	823	309	309	28.2979	262	262	28.6456	393	393	25.0377	401	401	33.6674
mnmA	1192667	1193873	1207	4032	4034	251.898	3590	3590	267.636	6069	6074	263.857	5227	5236	299.749
mnmC	2441664	2443770	2107	677	677	24.217	438	438	18.7054	1147	1147	28.543	843	843	27.6457
mnmE	3886728	3888192	1465	1421	1421	73.1058	1653	1653	101.529	2379	2379	85.1448	1164	1164	54.901
mnmG	3923744	3925733	1990	4277	4277	161.988	2798	2798	126.518	6265	6265	165.07	5274	5274	183.127
mnmH	530132	531326	1195	226	226	14.254	168	168	12.6502	324	324	14.216	276	276	15.959
mntH	2511468	2512806	1339	362	362	20.3762	338	338	22.714	451	451	17.6603	678	678	34.9876
mntP	1905588	1906254	667	133	133	15.0287	86	86	11.6019	151	151	11.87	177	177	18.3363
mntR	853083	853650	568	1627	1632	216.554	2464	2466	390.662	1772	1782	164.498	2795	2830	344.273
mntS	852869	853097	229	434	434	142.84	857	857	336.746	565	565	129.364	1795	1795	541.619
moaA	816944	818033	1090	1507	1515	104.757	984	985	81.3142	3446	3457	166.293	2210	2222	140.858
moaB	817955	818567	613	1998	2061	253.404	1361	1392	204.332	3874	4026	344.362	2771	2853	321.593
moaC	818470	819055	586	2351	2606	335.175	1525	1605	246.453	4441	4961	443.888	1157	1225	144.445
moaD	818948	819293	346	1334	1547	336.984	646	699	181.785	2104	2464	373.393	952	1070	213.684
moaE	819195	819747	553	1076	1108	151.011	627	632	102.837	1960	2025	192	951	977	122.077
mobA	4041415	4042099	685	243	264	29.0475	135	141	18.5219	380	415	31.7657	278	304	30.6654
mobB	4040906	4041533	628	287	299	35.8845	199	204	29.2299	436	448	37.4041	300	309	33.9988
mocA	3015060	3015738	679	32	32	3.55202	32	32	4.24069	40	41	3.16603	46	49	4.98645
modA	794989	795862	874	3166	3233	278.798	2168	2211	227.632	3323	3412	204.691	2576	2674	211.405
modB	795762	796551	790	1370	1434	136.81	1092	1160	132.126	1377	1435	95.2415	1307	1373	120.09
modC	796454	797612	1159	1989	2016	131.1	1748	1789	138.894	2230	2252	101.879	1879	1914	114.11
modE	793856	794744	889	624	625	52.9875	427	427	43.2198	874	874	51.5479	797	797	61.9472
modF	792316	793888	1573	3092	3092	148.152	2406	2406	137.633	4390	4390	146.331	3272	3272	143.731
moeA	865129	866464	1336	943	946	53.3679	567	570	38.3906	2011	2022	79.3553	1171	1184	61.2365
moeB	864380	865229	850	492	497	44.069	271	273	28.9002	936	951	58.6628	537	544	44.2227
mog	9206	9893	688	549	549	60.1422	469	469	61.3396	817	817	62.2637	814	814	81.7525
mokA	3720448	3720732	285	0	11	2.909	0	20	6.31454	0	2	0.367948	0	23	5.57632
mokB	1491962	1492229	268	177	900	253.106	32	169	56.7425	173	1114	217.947	262	805	207.552
mokC	16751	17060	310	11	42	10.2113	17	106	30.7681	9	60	10.1482	19	119	26.5247
motA	1976252	1977239	988	8850	8887	677.944	5140	5166	470.494	12641	12713	674.672	9030	9100	636.428
motB	1975329	1976355	1027	4619	4695	344.557	3666	3710	325.058	5707	5830	297.646	4840	4928	331.562
mpaA	1389870	1390698	829	382	382	34.73	314	314	34.0825	660	660	41.7437	537	537	44.7594
mpl	4455685	4457158	1474	3451	3451	176.459	2300	2300	140.406	4755	4755	169.143	3963	3963	185.777
mppA	1393127	1394840	1714	1433	1433	63.0131	1005	1005	52.7609	2084	2084	63.7512	1341	1341	54.0609
mprA	2810670	2811300	631	3485	3485	416.264	3168	3168	451.765	4399	4399	365.532	2755	2755	301.687
mqo	2305108	2306854	1747	2288	2288	98.7094	1342	1342	69.122	3851	3851	115.58	2218	2218	87.7271
mqsA	3167851	3168346	496	1153	1245	189.183	647	755	136.969	1740	1840	194.508	706	782	108.941
mqsR	3168248	3168644	397	448	506	96.0628	608	743	168.405	458	494	65.2436	886	991	172.484
mraY	95902	97084	1183	1857	1963	125.064	1709	1761	133.946	2248	2372	105.131	2541	2729	159.398
mraZ	89534	90092	559	1755	1794	241.883	2487	2516	405	1948	2024	189.845	4900	5019	620.398
mrcA	3522771	3525423	2653	1856	1857	52.7558	1897	1897	64.3409	2703	2703	53.4208	3147	3147	81.9642
mrcB	164630	167264	2635	2379	2379	68.047	1488	1488	50.8135	3029	3029	60.2726	2791	2791	73.1887
mrdA	666316	668317	2002	2221	2230	83.953	1750	1760	79.1053	3042	3053	79.9584	3090	3106	107.202
mrdB	665201	666413	1213	2109	2179	135.392	2354	2396	177.739	2555	2650	114.548	2770	2824	160.868
mreB	3400044	3401187	1144	9571	9573	630.692	7185	7185	565.142	16190	16190	742.031	7566	7566	456.989
mreC	3398875	3400078	1204	2955	2985	186.859	1986	2001	149.547	4746	4783	208.293	2754	2796	160.463
mreD	3398387	3398975	589	1188	1236	158.161	886	917	140.091	1682	1755	156.23	1261	1354	158.843
mrp	2193059	2194268	1210	3731	3731	232.4	1784	1784	132.668	6329	6330	274.296	3272	3273	186.907
mrr	4586849	4587863	1015	670	670	49.7513	610	610	54.078	806	806	41.6361	1119	1119	76.1779
msbA	966521	968369	1849	4218	4242	172.914	3357	3380	164.489	6366	6397	181.401	4073	4100	153.219
mscK	486436	489898	3463	2835	2835	61.7015	2133	2133	55.4236	3290	3290	49.8132	3107	3107	61.9946
mscL	3437924	3438434	511	1834	1834	270.504	1367	1367	240.716	3118	3118	319.931	2947	2947	398.496
mscM	4386047	4389470	3424	1769	1772	39.0055	1673	1675	44.0188	2698	2700	41.3458	2245	2247	45.3455
mscS	3068947	3069907	961	2874	2874	225.403	2574	2574	241.014	4256	4256	232.209	2811	2811	202.117
msrA	4441538	4442276	739	834	834	85.0584	499	499	60.7593	1315	1315	93.3002	1364	1364	127.537
msrB	1862016	1862529	514	3403	3403	498.993	3967	3967	694.474	5207	5210	531.467	7305	7313	983.099
msrC	1915631	1916228	598	3963	3963	499.48	2927	2928	440.582	4347	4352	381.583	5254	5257	607.438
msyB	1113807	1114281	475	249	249	39.5095	296	296	56.0731	316	316	34.8815	432	432	62.8427
mtfA	2043551	2044448	898	1429	1464	122.874	693	697	69.8414	2664	2736	159.75	1575	1600	123.114
mtgA	3349081	3349909	829	491	502	45.6399	399	413	44.8283	783	793	50.1557	1006	1024	85.3513
mtlA	3772181	3774194	2014	1269	1269	47.4895	798	798	35.6533	1604	1604	41.7586	987	987	33.8628
mtlD	3774324	3775572	1249	1348	1351	81.5245	987	988	71.1789	1860	1864	78.2501	1351	1357	75.0728
mtlR	3775472	3776159	688	977	983	107.686	955	959	125.426	1319	1323	100.826	1192	1201	120.62
mtn	178455	179253	799	1018	1047	98.7632	1049	1091	122.867	1451	1493	97.9748	2420	2534	219.142
mtr	3304573	3305917	1345	459	459	25.7209	499	499	33.3837	563	563	21.9476	903	903	46.3906
mug	3214967	3215573	607	776	776	96.3537	526	528	78.2712	1157	1158	100.028	1135	1135	129.203
mukB	976226	980786	4561	7530	7563	124.977	3854	3877	76.4879	13800	13865	159.39	6818	6846	103.715
mukE	975522	976326	805	1522	1706	159.727	746	918	102.613	2393	2600	169.348	1349	1551	133.132
mukF	974219	975641	1423	1955	2072	109.744	1536	1741	110.091	2891	3071	113.156	1933	2083	101.146
murA	3335235	3336594	1360	3633	3633	201.336	2126	2126	140.663	6721	6721	259.117	4764	4764	242.046
murB	4171957	4173085	1129	1480	1521	101.538	1241	1287	102.575	2479	2550	118.426	2202	2245	137.4
murC	100665	102240	1576	3298	3338	159.634	2773	2787	159.125	4655	4719	156.998	4716	4786	209.837
murD	96987	98403	1417	2838	2912	154.888	1678	1716	108.969	3964	4059	150.193	3129	3249	158.433
murE	93066	94653	1588	3169	3208	152.258	2022	2061	116.784	4191	4255	140.492	4258	4336	188.67
murF	94550	96008	1459	1756	1824	94.2247	992	1018	62.784	2816	2970	106.734	2100	2177	103.102
murG	99544	100711	1168	2215	2299	148.351	2520	2669	205.619	2486	2597	116.582	3196	3421	202.384
murI	4165328	4166285	958	572	653	51.374	476	591	55.511	742	839	45.9196	853	1143	82.4415
murJ	1127739	1129374	1636	898	898	41.3703	833	833	45.8161	1044	1044	33.4594	1297	1297	54.78
murP	2546573	2548097	1525	216	219	10.8235	225	229	13.5121	293	295	10.1427	292	295	13.3665
murQ	2545673	2546669	997	144	145	10.9615	78	79	7.12999	195	195	10.2551	140	142	9.84143
murR	2544752	2545709	958	101	101	7.94605	73	73	6.85668	113	113	6.18464	108	108	7.78974
mutH	2969562	2970351	790	236	236	22.5154	148	148	16.8574	349	349	23.1633	357	357	31.2253
mutL	4397312	4399259	1948	2209	2227	86.1642	2470	2483	114.695	3454	3490	93.9372	4365	4409	156.393
mutM	3810343	3811252	910	466	466	38.5958	1535	1535	151.783	632	632	36.4147	888	888	67.4274
mutS	2856993	2859654	2662	2190	2190	62.0057	1779	1779	60.1346	4036	4036	79.4958	2423	2423	62.8942
mutT	110944	111433	490	475	475	73.0622	374	374	68.6803	700	700	74.9037	438	438	61.7651
mutY	3102913	3104065	1153	1023	1058	69.1595	904	950	74.1397	1563	1614	73.3965	1511	1562	93.6088
mzrA	3248339	3248822	484	437	439	68.362	448	451	83.8471	679	688	74.5323	541	558	79.6625
nac	2061016	2062033	1018	321	321	23.7658	254	254	22.4514	1836	1836	94.5641	811	811	55.0476
nadA	781985	783128	1144	3861	3862	254.438	3265	3267	256.968	5933	5933	271.925	3746	3747	226.32
nadB	2710320	2712042	1723	2532	2532	110.758	1703	1703	88.9377	5205	5205	158.393	2610	2610	104.67
nadC	117752	118745	994	551	556	42.1584	469	476	43.0901	687	689	36.3441	877	892	62.0074
nadD	669931	670672	742	373	392	39.8178	241	264	32.0152	614	633	44.7302	420	447	41.6264
nadE	1822358	1823285	928	1973	1973	160.241	1012	1012	98.1272	2469	2469	139.5	2067	2067	153.907
nadK	2750731	2751709	979	791	793	61.05	851	853	78.4013	1226	1228	65.7684	1023	1023	72.2034
nadR	4627215	4628547	1333	1863	1870	105.732	1227	1229	82.9619	2646	2656	104.472	1496	1502	77.8583
nagA	701603	702851	1249	2335	2362	142.532	2366	2379	171.391	3241	3295	138.323	3222	3318	183.56
nagB	702811	703711	901	828	828	69.2629	618	618	61.7192	1235	1235	71.8693	1037	1037	79.5278
nagC	700374	701694	1321	2382	2417	137.902	2009	2017	137.391	3276	3322	131.855	2012	2067	108.119
nagE	703844	705890	2047	1834	1834	67.5269	1097	1097	48.222	2387	2387	61.1415	1358	1358	45.8402
nagK	1178493	1179504	1012	1733	1738	129.439	1100	1104	98.1624	2164	2166	112.222	2025	2035	138.947
nagZ	1163995	1165120	1126	1591	1596	106.829	1207	1219	97.4141	2014	2024	94.2483	1525	1537	94.3193
nanA	3372683	3373676	994	192	192	14.5583	212	212	19.1914	285	285	15.0335	234	234	16.2665
nanC	4538785	4539601	817	21	21	1.93728	14	14	1.54192	31	31	1.98949	35	35	2.96013
nanE	3370347	3371136	790	93	94	8.96801	44	44	5.01167	150	155	10.2874	92	92	8.04685
nanK	3369475	3370450	976	135	137	10.5795	115	119	10.9712	178	183	9.83111	176	187	13.239
nanM	4537659	4538865	1207	98	98	6.11947	92	92	6.85863	180	180	7.81928	133	133	7.61394
nanR	3373698	3374589	892	897	897	75.7919	768	768	77.4735	1391	1391	81.7643	1350	1350	104.576
nanS	4536614	4537694	1081	57	57	3.97415	58	58	4.82791	79	79	3.8318	75	75	4.79403
nanT	3371084	3372674	1591	69	69	3.26869	74	74	4.18522	115	115	3.78991	114	114	4.95108
napA	2300267	2302853	2587	576	629	18.3252	326	374	13.0086	225	239	4.84399	204	216	5.76929
napB	2298269	2298818	550	64	65	8.9073	44	48	7.85299	37	38	3.62262	47	51	6.40726
napC	2297657	2298359	703	208	244	26.1595	107	116	14.8477	212	284	21.1819	186	205	20.1495
napD	2302750	2303113	364	46	77	15.9435	46	85	21.0123	12	17	2.44877	9	10	1.89829
napF	2303003	2303597	595	123	125	15.8339	166	171	25.8604	25	26	2.29117	24	24	2.78714
napG	2299565	2300360	796	157	167	15.8124	101	105	11.8695	65	70	4.61091	41	41	3.55906
napH	2298715	2299678	964	153	155	12.1185	105	107	9.98765	48	48	2.61075	39	41	2.93881
narG	1279764	1283607	3844	189	189	3.70573	187	187	4.37739	127	127	1.73229	214	215	3.86474
narH	1283504	1285142	1639	117	118	5.42623	67	70	3.84305	102	105	3.35901	115	119	5.01687
narI	1285749	1286526	778	60	61	5.90943	36	36	4.1637	67	68	4.5828	62	62	5.50652
narJ	1285039	1285849	811	87	93	8.64286	79	82	9.09808	121	125	8.08147	78	82	6.98647
narK	1277857	1279348	1492	124	124	6.26395	179	179	10.7955	63	63	2.21398	131	131	6.06691
narL	1275179	1275929	751	1149	1186	119.026	621	628	75.2448	1955	2008	140.193	765	782	71.9502
narP	2290400	2291147	748	803	803	80.9113	534	534	64.2386	806	806	56.4982	975	975	90.0675
narQ	2585631	2587431	1801	363	363	15.1911	382	382	19.0856	434	434	12.6351	441	441	16.9196
narU	1542672	1544160	1489	34	34	1.72099	34	34	2.05466	56	56	1.97194	89	89	4.1301
narV	1535937	1536717	781	86	88	8.49233	90	90	10.3693	95	96	6.44498	145	148	13.0941
narW	1536614	1537409	796	36	36	3.40867	24	26	2.93912	89	91	5.99418	30	31	2.691
narX	1275822	1277718	1897	897	902	35.8372	728	731	34.6742	1393	1401	38.7233	1145	1157	42.1435
narY	1537309	1538953	1645	95	97	4.44428	50	52	2.84442	158	160	5.09983	69	69	2.89833
narZ	1538850	1542690	3841	191	192	3.76749	116	119	2.78779	306	306	4.17713	168	168	3.02225
ndh	1165985	1167389	1405	2014	2014	108.038	1376	1376	88.1249	2967	2967	110.724	2063	2063	101.458
ndk	2644433	2644964	532	2826	2826	400.365	1919	1919	324.579	1696	1696	167.154	2922	2922	379.519
nei	745835	746726	892	595	596	50.359	445	445	44.8902	705	705	41.4406	358	359	27.8096
nemA	1726559	1727756	1198	356	356	22.3969	179	179	13.4448	860	861	37.6832	512	512	29.531
nemR	1725923	1726622	700	94	95	10.2287	105	105	13.4973	155	156	11.685	202	202	19.9397
nepI	3840549	3841839	1291	262	262	15.2957	279	279	19.4462	316	316	12.834	259	259	13.8624
nfi	4198690	4199461	772	640	653	63.7516	447	477	55.5978	1138	1167	79.2601	805	825	73.8417
nfo	2250740	2251697	958	485	504	39.6516	433	434	40.7644	844	878	48.0541	598	611	44.0698
nfrA	587982	591054	3073	435	443	10.8652	373	383	11.2148	631	654	11.1588	580	592	13.3114
nfrB	590941	593278	2338	288	292	9.41312	257	259	9.96809	322	324	7.26611	427	435	12.8561
nfsA	891084	891906	823	618	643	58.8852	277	287	31.379	1080	1139	72.5647	877	892	74.8911
nfsB	604771	605524	754	2424	2424	242.302	3030	3030	361.6	4477	4477	311.327	3674	3674	336.692
nfuA	3545524	3546199	676	1143	1143	127.437	908	908	120.864	2676	2677	207.636	4068	4069	415.916
nhaA	17389	18655	1267	840	840	49.9687	1001	1001	71.0909	1550	1550	64.1441	1653	1653	90.1491
nhaB	1233176	1234817	1642	1779	1779	81.6579	1110	1110	60.8284	2785	2785	88.931	2404	2404	101.164
nhaR	18615	19620	1006	637	637	47.724	705	705	63.0591	759	759	39.559	896	896	61.5425
nhoA	1533924	1534869	946	104	104	8.28586	76	76	7.22902	152	152	8.42469	220	221	16.1423
nikA	3613567	3615241	1675	69	70	3.14977	91	93	4.99603	29	29	0.907788	78	79	3.25895
nikB	3615141	3616185	1045	34	34	2.45221	30	31	2.66933	41	45	2.25786	37	39	2.57877
nikC	3616082	3617015	934	31	31	2.50156	29	30	2.89022	14	15	0.842065	20	20	1.47961
nikD	3616915	3617779	865	48	49	4.26948	42	45	4.68116	52	55	3.33386	61	66	5.27221
nikE	3617676	3618582	907	41	43	3.57319	47	52	5.15885	39	42	2.42797	64	68	5.18044
nikR	3618488	3618989	502	252	263	39.4864	204	214	38.359	425	444	46.3746	505	521	71.7132
ninE	572821	573091	271	3	4	1.11246	4	5	1.66019	7	7	1.35435	2	4	1.0199
nirB	3493911	3496554	2644	301	303	8.63727	223	223	7.58927	154	154	3.05394	239	241	6.29826
nirC	3496903	3497809	907	101	102	8.47595	81	81	8.0359	105	107	6.18554	91	95	7.23738
nirD	3496451	3496877	427	29	29	5.11877	13	14	2.95024	27	28	3.4382	10	11	1.78004
nlpA	3839175	3840093	919	1917	1917	157.218	2532	2532	247.916	2624	2624	149.71	2549	2549	191.655
nlpC	1792267	1792831	565	2589	2589	345.366	1594	1594	253.861	3347	3347	310.605	2373	2373	290.211
nlpD	2867614	2868853	1240	6823	6825	414.836	4205	4208	305.359	13725	13726	580.395	9293	9294	517.9
nlpE	215169	215979	811	372	374	34.7573	464	465	51.5928	464	466	30.1277	821	840	71.5687
nlpI	3308040	3309024	985	12506	12506	956.924	9861	9861	900.827	15965	15965	849.834	11691	11691	820.126
nmpC	574529	576925	1198	20018	20041	1260.83	7678	7681	576.923	23597	23622	1033.86	8486	8490	489.684
nnr	4393966	4395613	1648	568	720	32.9284	429	644	35.163	979	1183	37.6382	633	941	39.4546
nohD	580734	581379	646	18	22	2.56676	18	25	3.48228	11	19	1.54214	20	31	3.31584
nohQ	1635840	1636467	628	9	11	1.32017	21	28	4.01195	9	19	1.58634	31	40	4.40114
norR	2830775	2832389	1615	699	699	32.6212	496	496	27.6354	1083	1083	35.1607	1180	1180	50.4864
norV	2832376	2833915	1540	83	84	4.11106	86	86	5.02498	100	101	3.43876	152	154	6.90979
norW	2833812	2835045	1234	87	88	5.37481	93	93	6.78148	107	110	4.67389	101	102	5.7115
npr	3347866	3348238	373	453	454	91.7365	571	575	138.713	445	449	63.1159	747	765	141.716
nrdA	2344765	2347150	2386	5071	5071	160.184	3225	3225	121.623	8283	8283	182.02	3502	3502	101.417
nrdB	2347284	2348514	1231	3835	3875	237.252	1969	1998	146.048	6681	6775	288.571	2226	2297	128.934
nrdD	4460522	4462760	2239	390	390	13.1282	220	220	8.84149	469	469	10.983	331	331	10.215
nrdE	2801248	2803492	2245	1281	1356	45.5238	946	989	39.6403	3579	3859	90.128	1532	1606	49.4304
nrdF	2803402	2804461	1060	421	432	30.7166	303	311	26.4004	1129	1164	57.5769	688	699	45.5655
nrdG	4459900	4460464	565	177	178	23.7447	114	116	18.4742	178	180	16.7042	94	96	11.7405
nrdH	2800623	2800968	346	873	881	191.909	1130	1132	294.393	1987	2014	305.2	2373	2413	481.888
nrdI	2800865	2801375	511	526	639	94.2487	336	376	66.21	1427	1856	190.44	578	698	94.3842
nrdR	432902	433451	550	663	671	91.9507	493	500	81.802	1251	1258	119.928	955	975	122.492
nrfA	4287664	4289200	1537	153	153	7.50262	132	132	7.72782	172	172	5.86754	179	179	8.04719
nrfB	4289145	4289811	667	18	18	2.03396	36	37	4.99152	33	35	2.75134	55	59	6.11211
nrfC	4289708	4290479	772	16	16	1.56206	15	17	1.98147	18	18	1.22252	20	20	1.7901
nrfD	4290376	4291432	1057	22	22	1.56871	17	17	1.44721	21	21	1.04171	29	29	1.89578
nrfE	4291412	4293170	1759	51	51	2.18524	48	48	2.45546	53	55	1.63945	96	97	3.8104
nrfF	4293063	4293546	484	20	23	3.58161	9	9	1.67322	35	37	4.00828	24	26	3.71187
nrfG	4293443	4294139	697	34	34	3.67656	41	41	5.29307	35	35	2.63291	68	68	6.74126
nsrR	4406090	4406615	526	1858	1859	266.372	1358	1358	232.312	1845	1845	183.913	1654	1656	217.54
nth	1711423	1712158	736	294	329	33.691	197	237	28.9753	562	636	45.3086	573	629	59.0524
nudB	1948180	1948732	553	3062	3064	417.599	1352	1354	220.318	4222	4223	400.403	2314	2316	289.387
nudC	4196803	4197676	874	678	690	59.5022	384	387	39.8434	1195	1213	72.7697	731	745	58.8993
nudE	3525589	3526249	661	3567	3567	406.721	3392	3392	461.754	4744	4744	376.309	6010	6010	628.258
nudF	3177281	3178010	730	676	692	71.4461	657	676	83.326	1144	1173	84.2513	1292	1312	124.187
nudG	1841390	1841897	508	547	551	81.7491	496	496	87.8567	793	801	82.6742	634	645	87.7326
nudI	2364454	2364979	526	228	228	32.6696	182	182	31.1345	218	218	21.7306	282	282	37.0449
nudJ	1193827	1194388	562	334	338	45.329	205	205	32.8227	467	469	43.756	360	360	44.262
nudK	2582903	2583578	676	205	205	22.8561	222	222	29.5504	365	365	28.3105	528	528	53.97
nudL	1896070	1896748	679	437	445	49.3953	599	608	80.5732	605	614	47.4133	983	992	100.95
nuoA	2404629	2405172	544	3651	3673	508.882	2578	2588	428.077	6398	6439	620.613	3009	3032	385.119
nuoB	2403951	2404713	763	3646	3653	360.845	1432	1436	169.351	6172	6194	425.645	2923	2931	265.434
nuoC	2402055	2403945	1891	9299	9332	371.945	4287	4295	204.375	16841	16893	468.4	5694	5721	209.048
nuoE	2401552	2402152	601	2969	3027	379.606	1684	1709	255.873	4914	5000	436.211	2562	2639	303.41
nuoF	2400218	2401655	1438	4292	4315	226.161	2092	2103	131.594	6972	7003	255.345	3252	3274	157.32
nuoG	2397439	2400265	2827	14844	14910	397.509	6612	6637	211.253	24091	24259	449.934	7522	7557	184.709
nuoH	2396465	2397542	1078	4512	4646	324.83	2131	2172	181.3	7223	7420	360.9	2742	2781	178.257
nuoI	2395908	2396550	643	2101	2277	266.899	1720	1912	267.568	3419	3673	299.51	1328	1382	148.512
nuoJ	2395342	2395996	655	2435	2683	308.727	1434	1601	219.941	4057	4422	353.98	1477	1577	166.362
nuoK	2395043	2395445	403	734	790	147.747	442	482	107.621	1021	1123	146.109	523	569	97.5601
nuoL	2393205	2395146	1942	5686	5722	222.072	2784	2797	129.598	8374	8448	228.09	4269	4298	152.926
nuoM	2391512	2393141	1630	5030	5043	233.183	2051	2053	113.333	7545	7556	243.056	2885	2889	122.469
nuoN	2390048	2391605	1558	3221	3228	156.157	1492	1497	86.4592	4962	4972	167.327	3216	3225	143.03
nupC	2512942	2514244	1303	1819	1819	105.216	1201	1201	82.9383	2731	2731	109.895	1780	1780	94.3932
nupG	3105614	3106970	1357	339	339	18.8285	263	263	17.4394	480	480	18.5465	427	427	21.7427
nupX	2252895	2254245	1351	62	62	3.45885	65	65	4.32927	69	69	2.6779	121	121	6.18864
nusA	3316039	3317626	1588	9774	9791	464.699	4577	4588	259.974	14203	14232	469.912	6613	6632	288.575
nusB	435037	435556	520	1997	2015	292.057	846	846	146.394	3029	3046	307.134	1983	2002	266.027
nusG	4177643	4178288	646	3241	3277	382.331	2029	2049	285.408	6511	6562	532.605	5954	6072	649.478
obgE	3330582	3331854	1273	1811	1816	107.518	1171	1173	82.9137	2241	2255	92.8794	1741	1752	95.0978
ogrK	2167302	2167620	319	187	187	44.1821	107	107	30.1821	333	333	54.7337	361	361	78.1954
ogt	1399721	1400336	616	281	282	34.5035	385	386	56.385	502	502	42.7292	500	502	56.3103
ohsC	2700420	2700596	177	34	34	14.4777	85	85	43.2118	30	30	8.88688	94	94	36.6961
ompA	1019013	1020153	1141	47678	47678	3149.4	25240	25240	1990.49	96562	96562	4437.33	63710	63710	3858.22
ompC	2311646	2312849	1204	95945	95945	6006.08	32579	32579	2434.83	171485	171485	7467.94	51159	51161	2936.15
ompF	985894	987082	1189	162617	162619	10308.2	84137	84137	6367.4	98058	98059	4324.21	58964	58964	3426.65
ompG	1381847	1382852	1006	21	21	1.57332	37	37	3.30949	15	15	0.781798	33	33	2.26663
ompL	4063603	4064395	793	10	10	0.950434	8	8	0.907765	9	9	0.595074	26	26	2.26551
ompN	1435760	1436993	1234	58	58	3.54249	123	123	8.96905	45	45	1.91205	92	92	5.15155
ompR	3535865	3536684	820	1714	1748	160.666	1065	1075	117.965	3322	3389	216.7	3110	3208	270.325
ompT	584680	585733	1054	217986	217986	15587.7	216049	216049	18444.6	231325	231325	11507.6	116521	116521	7638.86
ompW	1313920	1314658	739	514	514	52.4221	750	750	91.3216	166	166	11.7778	177	177	16.5498
ompX	850350	850965	616	8951	8951	1095.18	5546	5546	810.132	17751	17751	1510.93	22226	22226	2493.13
omrA	2976102	2976289	188	190	190	76.1713	495	495	236.921	301	301	83.9479	676	676	248.458
omrB	2976304	2976485	182	80	80	33.1294	181	181	89.4878	123	123	35.4352	372	372	141.233
opgB	4597150	4599541	2392	2689	2689	84.7276	3831	3831	144.115	3857	3857	84.5454	6816	6816	196.894
opgC	1107784	1109041	1258	363	363	21.7481	294	294	21.0292	573	573	23.8823	601	601	33.011
opgD	1496756	1498511	1756	2238	2238	96.0574	1760	1760	90.1872	3481	3481	103.94	2265	2265	89.1269
opgE	851014	852697	1684	305	305	13.6506	274	274	14.6408	428	428	13.3261	543	543	22.2804
opgG	1109235	1110870	1636	3902	3942	181.605	2425	2441	134.258	6130	6187	198.289	3861	3895	164.509
opgH	1110763	1113406	2644	5507	5540	157.922	3748	3773	128.405	9249	9313	184.684	5306	5325	139.163
oppA	1301082	1302813	1732	48964	48964	2130.71	35161	35161	1826.71	43263	43263	1309.69	21862	21862	872.182
oppB	1302799	1303819	1021	7795	7805	576.159	4195	4198	369.976	7154	7164	367.901	3867	3882	262.721
oppC	1303734	1304742	1009	6647	6719	501.89	3803	3826	341.201	5948	6016	312.621	4102	4163	285.089
oppD	1304654	1305767	1114	10719	10865	735.089	4609	4664	376.73	11341	11503	541.411	4148	4239	262.932
oppF	1305664	1306768	1105	7165	7213	491.982	3457	3482	283.546	8698	8763	415.807	4209	4254	266.011
orn	4391504	4392149	646	768	864	100.804	849	953	132.745	770	914	74.1848	1904	2136	228.472
osmB	1343110	1343428	319	176	176	41.5831	200	200	56.4152	294	294	48.3235	417	417	90.3255
osmC	1556525	1557056	532	554	554	78.4862	398	398	67.3175	977	977	96.2907	1233	1233	160.146
osmE	1821918	1822356	439	1632	1632	280.189	1286	1286	263.593	1334	1334	159.328	2145	2145	337.62
osmF	2218564	2219581	1018	203	211	15.6218	202	205	18.1202	293	304	15.6577	215	217	14.7291
osmY	4611296	4612001	706	863	863	92.1301	560	560	71.374	852	852	63.2756	612	612	59.8979
otsA	1980188	1981712	1525	961	981	48.4836	611	631	37.232	1184	1207	41.4991	617	638	28.9079
otsB	1981587	1982487	901	303	316	26.4337	267	278	27.7637	373	382	22.23	330	346	26.5348
oweE	1204070	1204403	334	7	8	1.80526	10	14	3.77171	7	8	1.25587	2	2	0.41376
oweS	2472878	2473685	808	3	7	0.652953	8	11	1.22501	4	6	0.389351	4	7	0.598621
oxc	2490256	2492050	1795	70	70	2.9392	54	54	2.70699	73	73	2.13236	99	99	3.81097
oxyR	4158390	4159407	1018	1237	1338	99.0612	671	691	61.0783	2353	2521	129.845	2099	2155	146.273
oxyS	4158285	4158494	210	147	195	69.9859	228	257	110.121	191	250	62.4198	327	366	120.428
paaA	1453827	1454856	1030	26	26	1.90253	27	27	2.35876	38	38	1.93441	44	44	2.95176
paaB	1454768	1455155	388	11	12	2.33101	8	8	1.8553	9	9	1.21622	15	16	2.8494
paaC	1455064	1455910	847	12	14	1.24578	12	12	1.27484	18	18	1.11427	23	24	1.95791
paaD	1455825	1456422	598	10	10	1.26036	20	20	3.00944	25	26	2.27968	22	22	2.54206
paaE	1456330	1457500	1171	30	34	2.18835	23	24	1.84421	64	65	2.91043	44	46	2.71435
paaF	1457397	1458264	868	14	16	1.3893	21	22	2.28066	30	31	1.87259	14	14	1.11448
paaG	1458164	1459052	889	28	28	2.37384	18	19	1.92313	34	35	2.06428	25	25	1.94314
paaH	1458954	1460481	1528	96	101	4.98188	63	65	3.82778	101	107	3.67165	70	71	3.2107
paaI	1460371	1460893	523	24	25	3.60275	14	18	3.0969	48	53	5.31344	21	25	3.30296
paaJ	1460793	1462098	1306	163	164	9.46446	95	96	6.61431	263	265	10.6391	164	166	8.78274
paaK	1462025	1463438	1414	270	274	14.6048	218	218	13.8728	369	370	13.72	257	259	12.6565
paaX	1463439	1464489	1051	520	531	38.0791	454	462	39.5545	843	861	42.9538	651	655	43.0629
paaY	1464371	1465061	691	323	330	35.9941	290	293	38.1545	608	626	47.5004	417	421	42.0987
paaZ	1451597	1453742	2146	20	20	0.702418	18	18	0.754744	36	36	0.879577	41	41	1.32014
pabA	3490266	3490929	664	199	199	22.5881	172	172	23.3086	236	236	18.6357	188	188	19.5639
pabB	1894705	1896166	1462	730	757	39.0251	347	357	21.9724	1185	1254	44.973	901	943	44.5686
pabC	1153200	1154109	910	796	819	67.8325	584	590	58.3401	806	828	47.7079	1047	1067	81.0192
pagP	656457	657117	661	78	78	8.89382	48	48	6.53426	99	99	7.85299	116	116	12.1261
pal	778967	779588	622	15954	16125	1953.91	10938	11065	1600.73	23971	24315	2049.68	10825	11168	1240.65
panB	148807	149701	895	1926	1932	162.697	1017	1026	103.153	3290	3319	194.44	2538	2552	197.026
panC	147944	148895	952	4145	4185	331.325	2034	2053	194.048	7511	7578	417.368	4281	4307	312.61
panD	146314	146794	481	3685	3685	577.415	3404	3404	636.797	4755	4755	518.331	8175	8175	1174.38
panE	443604	444615	1012	927	1018	75.8163	743	794	70.5987	1442	1587	82.2238	1159	1270	86.7138
panF	3407507	3409058	1552	462	470	22.8245	373	380	22.0317	637	650	21.9595	472	481	21.415
panM	3597884	3598367	484	208	208	32.3902	126	126	23.4251	286	286	30.9829	261	261	37.2615
paoA	301884	302673	790	15	15	1.43107	49	50	5.69508	26	27	1.792	63	63	5.51034
paoB	300931	301987	1057	29	30	2.13915	39	40	3.40519	55	58	2.8771	60	61	3.98768
paoC	298736	301034	2299	79	79	2.5899	91	91	3.56171	101	103	2.34909	93	93	2.79517
[truncated: 2,500 more rows]

## Sheet: RNA sequencing analysis (42C)
	Results of the QA/QC step within the RNAseq workflow of Partek® Genomics Suite 6.6
			0 Single End Alignments per read (= not aligned)	1 Single End Alignments per read (= aligned)
	Strain	No. of Alignments
	RpoN	14558659	0	14558659
	RpoNDRI	13626964	0	13626964
	no RpoN	10121950	0	10121950
	One-way ANOVA (Test for significant differences in global gene expression between strains)
	Anova implies similar Variances between groups
	SS = Sum of Squares
	dF = Degrees of Freedom
	MS = Mean Squared [= SS / dF]
	F = F Statistic [= MS (Between) / MS (Within)]
	F crit = F critical value
	F > F crit ; p < 0.05 => Global gene expression is significantly different between strains
	Comparison of log2(RPKM) values														Comparison of RPKM values
	RpoN vs RpoNDRI														RpoN vs RpoNDRI
	SUMMARY						ANOVA								SUMMARY						ANOVA
	Groups	Count	Sum	Average	Variance		Source of Variation	SS	df	MS	F	P-value	F crit		Groups	Count	Sum	Average	Variance		Source of Variation	SS	df	MS	F	P-value	F crit
	RpoN [log2(RPKM)]	4476	23376	5.22253	7.7805		Between Groups	104.416	1	104.416	13.4565	0.000245576	3.8425		RpoN [RPKM]	4476	2.15757e+06	482.03	6.12427e+07		Between Groups	2.10878e+07	1	2.10878e+07	0.551094	0.45789	3.8425
	RpoNDRI [log2(RPKM)]	4476	24342.8	5.43853	7.73861		Within Groups	69448	8950	7.75955					RpoNDRI [RPKM]	4476	1.72308e+06	384.96	1.5288e+07		Within Groups	3.42475e+11	8950	3.82653e+07
							Total	69552.4	8951												Total	3.42496e+11	8951
	RpoN vs no RpoN														RpoN vs no RpoN
	SUMMARY						ANOVA								SUMMARY						ANOVA
	Groups	Count	Sum	Average	Variance		Source of Variation	SS	df	MS	F	P-value	F crit		Groups	Count	Sum	Average	Variance		Source of Variation	SS	df	MS	F	P-value	F crit
	RpoN [log2(RPKM)]	4476	23376	5.22253	7.7805		Between Groups	59.8298	1	59.8298	7.63669	0.00573097	3.8425		RpoN [RPKM]	4476	2.15757e+06	482.03	6.12427e+07		Between Groups	1.87645e+07	1	1.87645e+07	0.484759	0.486293	3.8425
	no RpoN [log2(RPKM)]	4476	24107.9	5.38603	7.88855		Within Groups	70119	8950	7.83452					no RpoN [RPKM]	4476	1.74771e+06	390.463	1.61753e+07		Within Groups	3.46445e+11	8950	3.8709e+07
							Total	70178.8	8951												Total	3.46464e+11	8951
	RpoNDRI vs no RpoN														RpoNDRI vs no RpoN
	SUMMARY						ANOVA								SUMMARY						ANOVA
	Groups	Count	Sum	Average	Variance		Source of Variation	SS	df	MS	F	P-value	F crit		Groups	Count	Sum	Average	Variance		Source of Variation	SS	df	MS	F	P-value	F crit
	RpoNDRI [log2(RPKM)]	4476	24342.8	5.43853	7.73861		Between Groups	6.16758	1	6.16758	0.789341	0.374323	3.8425		RpoNDRI [RPKM]	4476	1.72308e+06	384.96	1.5288e+07		Between Groups	67778.2	1	67778.2	0.00430839	0.947667	3.8425
	no RpoN [log2(RPKM)]	4476	24107.9	5.38603	7.88855		Within Groups	69931.5	8950	7.81358					no RpoN [RPKM]	4476	1.74771e+06	390.463	1.61753e+07		Within Groups	1.40798e+11	8950	1.57317e+07
							Total	69937.7	8951												Total	1.40798e+11	8951
	log2(RPKM) (see panel left) was used for statistical analysis because the difference in variances when using non-log RPKM (see panel right) was too high to use One-way ANOVA.
	This difference in variance seems due to active rpoN gene function given the variance is 4-fold increased in cells with rpoN compared to rpoNDRI and no rpoN (see panel right).
